# Supplementary material for: Bis(dihydrogen norfloxacinium) tri-μ2-chlorido-bis­[trichloridobismuthate(III)] chloride dihydrate
Source: Acta Crystallogr Sect E Struct Rep Online. 2008 Jan 23;64(Pt 2):m378. doi: 10.1107/S1600536808001244 (PMC2960246; doi:10.1107/S1600536808001244)
Supplement: Supplementary file 1 [file e-64-0m378-sup1.cif]

##############################################################################
###                                                                        ###
###        Electronic paper (Acta Crystallographica Section E)             ###
###                                                                        ###
##############################################################################
#                                                                            #
# This CIF contains the data in a paper accepted for publication in Acta     #
# Crystallographica Section E. It conforms to the requirements of Notes      #
# for Authors for Section E, and has been peer reviewed under the auspices   #
# of the IUCr Commission on Journals.                                        #
#                                                                            #
# Full details of the Crystallographic Information File format               #
# are given in the paper "The Crystallographic Information File (CIF):       #
# a New Standard Archive File for Crystallography" by S. R. Hall, F. H.      #
# Allen and I. D. Brown [Acta Cryst. (1991), A47, 655-685].                  #
#                                                                            #
# The current version of the core CIF dictionary is obtainable from          #
# ftp://ftp.iucr.org/pub/cif_core.dic. The current version number is 2.1.    #
#                                                                            #
# Software is freely available for graphical display of the structure(s) in  #
# this CIF.  For information consult the CIF home page http://www.iucr.org/  #
# cif/home.html                                                              #
#                                                                            #
##############################################################################
                                             
data_I
_audit_creation_method     SHELXL97
_chemical_name_systematic
;
(3-carboxy-1-ethyl-6-fluoro-7-piperazin-4-ium-1-yl-1H-quinolin-4-
ylidene)oxonium tri-\m~2~-chlorido-bis[trichloridobismuthate(III)]
chloride dihydrate]
;
_chemical_name_common
;
Bis(dihydrogen norfloxacinium)
tri-\m~2~-chlorido-bis[trichloridobismuthate(III)]
chloride dihydrate
;
_chemical_formula_moiety     '2C16 H20 F N3 O3 2+ , Bi2 Cl9 3- , Cl - , 2H2 O'
_chemical_formula_sum     'C32 H44 Bi2 Cl10 F2 N6 O8'
_chemical_formula_structural     '(Bi2 Cl9) (C16 H20 F N3 O3)2 (H2 O)2 Cl'
_chemical_formula_iupac     '(C16 H20 F N3 O3)2 [Bi2 Cl9] Cl , 2H2 O'
_chemical_formula_weight     1451.19
_chemical_melting_point     ?
_symmetry_cell_setting     monoclinic
_symmetry_space_group_name_H-M     C2/c
_space_group_name_Hall     '-C 2yc'
loop_
    _symmetry_equiv_pos_as_xyz
    'x, y, z'
    '-x, y, -z+1/2'
    'x+1/2, y+1/2, z'
    '-x+1/2, y+1/2, -z+1/2'
    '-x, -y, -z'
    'x, -y, z-1/2'
    '-x+1/2, -y+1/2, -z'
    'x+1/2, -y+1/2, z-1/2'
_cell_length_a     13.9109(12)
_cell_length_b     22.7104(19)
_cell_length_c     14.5964(12)
_cell_angle_alpha     90.00
_cell_angle_beta     92.798(2)
_cell_angle_gamma     90.00
_cell_volume     4605.8(7)
_cell_formula_units_Z     4
_cell_measurement_reflns_used     951
_cell_measurement_theta_min     3.851
_cell_measurement_theta_max     30.627
_cell_measurement_temperature     203(2)
_exptl_crystal_description     prism
_exptl_crystal_colour     yellow
_exptl_crystal_size_max     0.27
_exptl_crystal_size_mid     0.22
_exptl_crystal_size_min     0.17
_exptl_crystal_density_diffrn     2.093
_exptl_crystal_density_meas     ?
_exptl_crystal_density_method     'not measured'
_exptl_crystal_F_000     2784
_exptl_absorpt_coefficient_mu     8.273
_exptl_absorpt_correction_type     Gaussian
_exptl_absorpt_process_details     '(SADABS; Bruker, 2003)'
_exptl_absorpt_correction_T_min     0.180
_exptl_absorpt_correction_T_max     0.334
_exptl_special_details
;
 ?
;
_diffrn_ambient_temperature     203(2)
_diffrn_radiation_type     MoK\a
_diffrn_radiation_wavelength     0.71073
_diffrn_radiation_source     'fine-focus sealed tube'
_diffrn_radiation_monochromator     graphite
_diffrn_measurement_device_type     'Bruker SMART 1000 CCD area-detector'
_diffrn_measurement_method     '\f and \w'
_diffrn_detector_area_resol_mean     8.33
_diffrn_reflns_number     16736
_diffrn_reflns_av_R_equivalents     0.0306
_diffrn_reflns_av_sigmaI/netI     0.0371
_diffrn_reflns_theta_min     3.59
_diffrn_reflns_theta_max     31.47
_diffrn_reflns_theta_full     27.50
_diffrn_measured_fraction_theta_max     0.911
_diffrn_measured_fraction_theta_full     0.990
_diffrn_reflns_limit_h_min     -20
_diffrn_reflns_limit_h_max     15
_diffrn_reflns_limit_k_min     -31
_diffrn_reflns_limit_k_max     32
_diffrn_reflns_limit_l_min     -20
_diffrn_reflns_limit_l_max     14
_diffrn_standards_number     ?
_diffrn_standards_interval_count     ?
_diffrn_standards_interval_time     ?
_diffrn_standards_decay_%     ?
_refine_special_details
;
 Refinement of F^2^ against ALL reflections.  The weighted R-factor wR and
 goodness of fit S are based on F^2^, conventional R-factors R are based
 on F, with F set to zero for negative F^2^. The threshold expression of
 F^2^ > 2sigma(F^2^) is used only for calculating R-factors(gt) etc. and is
 not relevant to the choice of reflections for refinement.  R-factors based
 on F^2^ are statistically about twice as large as those based on F, and R-
 factors based on ALL data will be even larger.
;
_reflns_number_total     6987
_reflns_number_gt     6081
_reflns_threshold_expression     I>2\s(I)
_refine_ls_structure_factor_coef     Fsqd
_refine_ls_matrix_type     full
_refine_ls_R_factor_all     0.0309
_refine_ls_R_factor_gt     0.0246
_refine_ls_wR_factor_gt     0.0586
_refine_ls_wR_factor_ref     0.0609
_refine_ls_goodness_of_fit_ref     1.062
_refine_ls_restrained_S_all     1.062
_refine_ls_number_reflns     6987
_refine_ls_number_parameters     282
_refine_ls_number_restraints     1
_refine_ls_hydrogen_treatment     mixed
_refine_ls_weighting_scheme     calc
_refine_ls_weighting_details
       'calc w = 1/[\s^2^(Fo^2^)+(0.0269P)^2^+1.9407P] where P=(Fo^2^+2Fc^2^)/3'
_atom_sites_solution_hydrogens     geom
_atom_sites_solution_primary     direct
_atom_sites_solution_secondary     difmap
_refine_ls_shift/su_max     0.012
_refine_ls_shift/su_mean     0.000
_refine_diff_density_max     1.584
_refine_diff_density_min     -0.842
_refine_ls_extinction_method     'SHELXL97 (Sheldrick, 2008)'
_refine_ls_extinction_coef     0.000362(17)
_refine_ls_extinction_expression
                                  'Fc^*^=kFc[1+0.001xFc^2^\l^3^/sin(2\q)]^-1/4^'
loop_
    _atom_type_symbol
    _atom_type_description
    _atom_type_scat_dispersion_real
    _atom_type_scat_dispersion_imag
    _atom_type_scat_source
    'C' 'C' 0.0033 0.0016
                         'International Tables Vol C Tables 4.2.6.8 and 6.1.1.4'
    'H' 'H' 0.0000 0.0000
                         'International Tables Vol C Tables 4.2.6.8 and 6.1.1.4'
    'N' 'N' 0.0061 0.0033
                         'International Tables Vol C Tables 4.2.6.8 and 6.1.1.4'
    'O' 'O' 0.0106 0.0060
                         'International Tables Vol C Tables 4.2.6.8 and 6.1.1.4'
    'F' 'F' 0.0171 0.0103
                         'International Tables Vol C Tables 4.2.6.8 and 6.1.1.4'
    'Cl' 'Cl' 0.1484 0.1585
                         'International Tables Vol C Tables 4.2.6.8 and 6.1.1.4'
    'Bi' 'Bi' -4.1077 10.2566
                         'International Tables Vol C Tables 4.2.6.8 and 6.1.1.4'
_computing_data_collection     'SMART (Bruker, 1998)'
_computing_cell_refinement     'SAINT (Bruker, 2003)'
_computing_data_reduction     'SAINT (Bruker, 2003)'
_computing_structure_solution     'SHELXTL (Sheldrick, 2008)'
_computing_structure_refinement     'SHELXTL (Sheldrick, 2008)'
_computing_molecular_graphics     'XP in SHELXTL (Sheldrick, 2008)'
_computing_publication_material     'publCIF (Version 1.9.0; Westrip, 2008)'
loop_
    _atom_site_type_symbol
    _atom_site_label
    _atom_site_fract_x
    _atom_site_fract_y
    _atom_site_fract_z
    _atom_site_U_iso_or_equiv
    _atom_site_adp_type
    _atom_site_calc_flag
    _atom_site_refinement_flags
    _atom_site_occupancy
    _atom_site_disorder_assembly
    _atom_site_disorder_group
    Bi Bi1 0.125399(5) 0.231497(3) 0.205209(5) 0.01711(2) Uani d . 1 . .
    Cl Cl1 0.0000 0.13708(3) 0.2500 0.02433(15) Uani d S 1 . .
    Cl Cl2 0.06458(4) 0.26380(2) 0.38711(4) 0.02637(11) Uani d . 1 . .
    Cl Cl3 0.16112(4) 0.18802(2) 0.04945(3) 0.02670(11) Uani d . 1 . .
    Cl Cl4 0.27484(4) 0.18468(3) 0.28222(4) 0.03193(13) Uani d . 1 . .
    Cl Cl5 0.20122(4) 0.33350(2) 0.18044(4) 0.03441(13) Uani d . 1 . .
    Cl Cl6 0.5000 0.48180(3) 0.2500 0.0356(2) Uani d S 1 . .
    F F1 0.75259(8) 0.46603(5) 0.43340(9) 0.0275(3) Uani d . 1 . .
    O O1 1.25735(10) 0.45323(6) 0.28600(10) 0.0262(3) Uani d . 1 . .
    O O2 1.32428(11) 0.54074(6) 0.32107(12) 0.0317(4) Uani d . 1 . .
    H H2 1.3714 0.5259 0.2970 0.048 Uiso calc R 1 . .
    O O3 1.08058(10) 0.43447(6) 0.32403(10) 0.0225(3) Uani d . 1 . .
    H H3 1.1348 0.4259 0.3067 0.034 Uiso calc R 1 . .
    O O4 0.42564(14) 0.36716(10) 0.14845(15) 0.0632(6) Uani d D 1 . .
    H H4A 0.3777(12) 0.3561(14) 0.152(3) 0.076 Uiso d D 1 . .
    H H4B 0.429(3) 0.3968(8) 0.165(2) 0.076 Uiso d D 1 . .
    N N1 1.07419(11) 0.60588(7) 0.41452(11) 0.0167(3) Uani d . 1 . .
    N N2 0.73624(11) 0.58287(7) 0.48464(11) 0.0200(4) Uani d . 1 . .
    N N3 0.56019(12) 0.64241(8) 0.52271(13) 0.0275(4) Uani d . 1 . .
    H H3A 0.5558 0.6702 0.4778 0.033 Uiso calc R 1 . .
    H H3B 0.5084 0.6464 0.5579 0.033 Uiso calc R 1 . .
    C C1 1.15439(13) 0.58404(8) 0.38258(13) 0.0184(4) Uani d . 1 . .
    H H1 1.2091 0.6083 0.3820 0.022 Uiso calc R 1 . .
    C C2 1.16090(13) 0.52665(8) 0.34983(13) 0.0179(4) Uani d . 1 . .
    C C3 1.08010(13) 0.48980(8) 0.35148(13) 0.0172(4) Uani d . 1 . .
    C C4 0.99316(13) 0.51308(8) 0.38424(13) 0.0167(4) Uani d . 1 . .
    C C5 0.91002(14) 0.47809(8) 0.38934(13) 0.0192(4) Uani d . 1 . .
    H H5 0.9105 0.4386 0.3700 0.023 Uiso calc R 1 . .
    C C6 0.82924(13) 0.50185(8) 0.42245(13) 0.0193(4) Uani d . 1 . .
    C C7 0.82172(13) 0.56183(8) 0.45095(13) 0.0180(4) Uani d . 1 . .
    C C8 0.90503(13) 0.59551(8) 0.44819(13) 0.0176(4) Uani d . 1 . .
    H H8 0.9043 0.6348 0.4684 0.021 Uiso calc R 1 . .
    C C9 0.99058(13) 0.57178(8) 0.41560(13) 0.0170(4) Uani d . 1 . .
    C C10 1.07597(14) 0.66786(8) 0.44871(14) 0.0211(4) Uani d . 1 . .
    H H10A 1.1427 0.6794 0.4639 0.025 Uiso calc R 1 . .
    H H10B 1.0406 0.6701 0.5050 0.025 Uiso calc R 1 . .
    C C11 1.03232(16) 0.71041(9) 0.37950(16) 0.0282(5) Uani d . 1 . .
    H H11A 1.0642 0.7065 0.3222 0.042 Uiso calc R 1 . .
    H H11B 1.0403 0.7503 0.4023 0.042 Uiso calc R 1 . .
    H H11C 0.9643 0.7019 0.3694 0.042 Uiso calc R 1 . .
    C C12 1.25206(14) 0.50349(9) 0.31606(14) 0.0213(4) Uani d . 1 . .
    C C13 0.73860(14) 0.64186(9) 0.52505(14) 0.0228(4) Uani d . 1 . .
    H H13A 0.7405 0.6714 0.4763 0.027 Uiso calc R 1 . .
    H H13B 0.7969 0.6463 0.5650 0.027 Uiso calc R 1 . .
    C C14 0.65017(15) 0.65186(10) 0.58046(16) 0.0270(5) Uani d . 1 . .
    H H14A 0.6516 0.6247 0.6327 0.032 Uiso calc R 1 . .
    H H14B 0.6511 0.6921 0.6045 0.032 Uiso calc R 1 . .
    C C15 0.55900(15) 0.58264(10) 0.48029(16) 0.0284(5) Uani d . 1 . .
    H H15A 0.5012 0.5782 0.4397 0.034 Uiso calc R 1 . .
    H H15B 0.5572 0.5526 0.5284 0.034 Uiso calc R 1 . .
    C C16 0.64805(14) 0.57405(10) 0.42577(14) 0.0254(5) Uani d . 1 . .
    H H16A 0.6480 0.5342 0.4001 0.031 Uiso calc R 1 . .
    H H16B 0.6471 0.6021 0.3748 0.031 Uiso calc R 1 . .
loop_
    _atom_site_aniso_label
    _atom_site_aniso_U_11
    _atom_site_aniso_U_22
    _atom_site_aniso_U_33
    _atom_site_aniso_U_12
    _atom_site_aniso_U_13
    _atom_site_aniso_U_23
    Bi1 0.01352(3) 0.01870(3) 0.01912(3) -0.00108(2) 0.00093(2) -0.00093(2)
    Cl1 0.0228(3) 0.0167(3) 0.0330(4) 0.000 -0.0039(3) 0.000
    Cl2 0.0241(2) 0.0284(2) 0.0269(2) -0.00434(18) 0.00425(19) -0.00849(19)
    Cl3 0.0214(2) 0.0372(2) 0.0214(2) 0.00634(19) -0.00045(18) -0.0049(2)
    Cl4 0.0214(2) 0.0466(3) 0.0275(3) 0.0063(2) -0.00225(19) 0.0042(2)
    Cl5 0.0332(3) 0.0226(2) 0.0480(3) -0.0083(2) 0.0071(2) -0.0018(2)
    Cl6 0.0209(3) 0.0200(3) 0.0671(5) 0.000 0.0154(3) 0.000
    F1 0.0198(5) 0.0281(6) 0.0351(7) -0.0095(5) 0.0049(5) -0.0042(5)
    O1 0.0213(7) 0.0252(7) 0.0324(8) 0.0038(6) 0.0036(6) -0.0085(6)
    O2 0.0182(7) 0.0258(7) 0.0523(10) -0.0008(6) 0.0126(6) -0.0086(7)
    O3 0.0206(6) 0.0201(6) 0.0267(7) 0.0011(5) 0.0017(6) -0.0056(5)
    O4 0.0324(9) 0.0866(13) 0.0726(13) -0.0253(9) 0.0216(9) -0.0498(11)
    N1 0.0134(6) 0.0167(6) 0.0199(7) -0.0018(5) 0.0008(6) -0.0012(6)
    N2 0.0109(7) 0.0268(7) 0.0223(8) 0.0003(6) -0.0003(6) -0.0025(7)
    N3 0.0158(7) 0.0310(8) 0.0360(10) 0.0057(7) 0.0045(7) 0.0098(8)
    C1 0.0142(8) 0.0213(8) 0.0196(9) -0.0020(6) 0.0008(7) 0.0016(7)
    C2 0.0151(8) 0.0208(8) 0.0178(8) 0.0006(7) 0.0013(7) -0.0004(7)
    C3 0.0183(8) 0.0163(7) 0.0167(8) 0.0006(6) -0.0004(7) 0.0005(7)
    C4 0.0157(8) 0.0186(8) 0.0159(8) -0.0006(6) -0.0002(6) -0.0002(7)
    C5 0.0194(8) 0.0209(8) 0.0171(8) -0.0032(7) -0.0002(7) -0.0016(7)
    C6 0.0148(8) 0.0240(8) 0.0189(9) -0.0045(7) -0.0002(7) -0.0007(7)
    C7 0.0159(8) 0.0211(8) 0.0168(8) -0.0015(7) -0.0016(7) 0.0003(7)
    C8 0.0165(8) 0.0183(8) 0.0180(8) 0.0006(6) 0.0001(7) -0.0016(7)
    C9 0.0141(8) 0.0200(8) 0.0168(8) -0.0002(6) -0.0004(6) 0.0006(7)
    C10 0.0171(8) 0.0192(8) 0.0273(10) -0.0027(7) 0.0027(7) -0.0087(7)
    C11 0.0277(10) 0.0224(9) 0.0348(12) 0.0019(8) 0.0045(9) 0.0004(9)
    C12 0.0200(9) 0.0248(9) 0.0191(9) 0.0019(7) 0.0008(7) 0.0007(7)
    C13 0.0175(8) 0.0232(9) 0.0277(10) 0.0006(7) 0.0029(7) -0.0024(8)
    C14 0.0199(9) 0.0276(9) 0.0338(11) 0.0043(8) 0.0048(8) 0.0006(9)
    C15 0.0157(9) 0.0325(10) 0.0367(12) 0.0009(8) -0.0014(8) 0.0053(9)
    C16 0.0169(9) 0.0361(10) 0.0229(10) -0.0016(8) -0.0028(7) 0.0020(8)
_geom_special_details
;
 All esds (except the esd in the dihedral angle between two l.s. planes)
 are estimated using the full covariance matrix.  The cell esds are taken
 into account individually in the estimation of esds in distances, angles
 and torsion angles; correlations between esds in cell parameters are only
 used when they are defined by crystal symmetry.  An approximate (isotropic)
 treatment of cell esds is used for estimating esds involving l.s. planes.
;
loop_
    _geom_bond_atom_site_label_1
    _geom_bond_atom_site_label_2
    _geom_bond_site_symmetry_2
    _geom_bond_distance
    _geom_bond_publ_flag
    Bi1 Bi1 2 3.7851(3) y
    Bi1 Cl4 . 2.5471(6) y
    Bi1 Cl3 . 2.5497(5) y
    Bi1 Cl5 . 2.5781(5) y
    Bi1 Cl1 . 2.8599(5) y
    Bi1 Cl2 . 2.9194(6) y
    Bi1 Cl2 2 2.9984(6) y
    Cl1 Bi1 2 2.8599(5) ?
    Cl2 Bi1 2 2.9984(6) ?
    F1 C6 . 1.357(2) ?
    O1 C12 . 1.226(2) ?
    O2 C12 . 1.313(2) ?
    O2 H2 . 0.830 ?
    O3 C3 . 1.319(2) ?
    O3 H3 . 0.830 ?
    O4 H4A . 0.715(18) ?
    O4 H4B . 0.717(19) ?
    N1 C1 . 1.326(2) ?
    N1 C9 . 1.398(2) ?
    N1 C10 . 1.493(2) ?
    N2 C7 . 1.393(2) ?
    N2 C13 . 1.464(3) ?
    N2 C16 . 1.477(3) ?
    N3 C14 . 1.490(3) ?
    N3 C15 . 1.492(3) ?
    N3 H3A . 0.910 ?
    N3 H3B . 0.910 ?
    C1 C2 . 1.393(3) ?
    C1 H1 . 0.940 ?
    C2 C3 . 1.402(3) ?
    C2 C12 . 1.479(3) ?
    C3 C4 . 1.424(3) ?
    C4 C5 . 1.408(3) ?
    C4 C9 . 1.411(3) ?
    C5 C6 . 1.357(3) ?
    C5 H5 . 0.940 ?
    C6 C7 . 1.430(3) ?
    C7 C8 . 1.391(3) ?
    C8 C9 . 1.410(3) ?
    C8 H8 . 0.940 ?
    C10 C11 . 1.504(3) ?
    C10 H10A . 0.980 ?
    C10 H10B . 0.980 ?
    C11 H11A . 0.970 ?
    C11 H11B . 0.970 ?
    C11 H11C . 0.970 ?
    C13 C14 . 1.522(3) ?
    C13 H13A . 0.980 ?
    C13 H13B . 0.980 ?
    C14 H14A . 0.980 ?
    C14 H14B . 0.980 ?
    C15 C16 . 1.517(3) ?
    C15 H15A . 0.980 ?
    C15 H15B . 0.980 ?
    C16 H16A . 0.980 ?
    C16 H16B . 0.980 ?
loop_
    _geom_angle_atom_site_label_1
    _geom_angle_atom_site_label_2
    _geom_angle_atom_site_label_3
    _geom_angle_site_symmetry_1
    _geom_angle_site_symmetry_3
    _geom_angle
    _geom_angle_publ_flag
    Cl4 Bi1 Cl3 . . 92.375(18) ?
    Cl4 Bi1 Cl5 . . 96.10(2) ?
    Cl3 Bi1 Cl5 . . 97.124(19) ?
    Cl4 Bi1 Cl1 . . 94.585(16) ?
    Cl3 Bi1 Cl1 . . 93.506(14) ?
    Cl5 Bi1 Cl1 . . 164.578(16) ?
    Cl4 Bi1 Cl2 . . 88.285(17) ?
    Cl3 Bi1 Cl2 . . 170.408(16) ?
    Cl5 Bi1 Cl2 . . 92.318(17) ?
    Cl1 Bi1 Cl2 . . 76.903(12) ?
    Cl4 Bi1 Cl2 . 2 169.401(17) ?
    Cl3 Bi1 Cl2 . 2 84.255(16) ?
    Cl5 Bi1 Cl2 . 2 94.291(17) ?
    Cl1 Bi1 Cl2 . 2 75.647(12) ?
    Cl2 Bi1 Cl2 . 2 93.385(16) ?
    Bi1 Cl1 Bi1 . 2 82.867(18) ?
    Bi1 Cl2 Bi1 . 2 79.513(14) ?
    C12 O2 H2 . . 109.5 ?
    C3 O3 H3 . . 109.5 ?
    H4A O4 H4B . . 110(4) ?
    C1 N1 C9 . . 120.76(15) ?
    C1 N1 C10 . . 118.00(15) ?
    C9 N1 C10 . . 121.24(15) ?
    C7 N2 C13 . . 116.96(15) ?
    C7 N2 C16 . . 116.57(16) ?
    C13 N2 C16 . . 111.13(16) ?
    C14 N3 C15 . . 110.96(16) ?
    C14 N3 H3A . . 109.4 ?
    C15 N3 H3A . . 109.4 ?
    C14 N3 H3B . . 109.4 ?
    C15 N3 H3B . . 109.4 ?
    H3A N3 H3B . . 108.0 ?
    N1 C1 C2 . . 122.72(17) ?
    N1 C1 H1 . . 118.6 ?
    C2 C1 H1 . . 118.6 ?
    C1 C2 C3 . . 119.14(17) ?
    C1 C2 C12 . . 121.21(17) ?
    C3 C2 C12 . . 119.62(16) ?
    O3 C3 C2 . . 123.19(17) ?
    O3 C3 C4 . . 118.21(16) ?
    C2 C3 C4 . . 118.61(16) ?
    C5 C4 C9 . . 118.83(17) ?
    C5 C4 C3 . . 121.43(17) ?
    C9 C4 C3 . . 119.70(16) ?
    C6 C5 C4 . . 119.41(17) ?
    C6 C5 H5 . . 120.3 ?
    C4 C5 H5 . . 120.3 ?
    C5 C6 F1 . . 118.21(17) ?
    C5 C6 C7 . . 123.80(17) ?
    F1 C6 C7 . . 117.90(16) ?
    C8 C7 N2 . . 123.26(17) ?
    C8 C7 C6 . . 116.27(17) ?
    N2 C7 C6 . . 120.35(16) ?
    C7 C8 C9 . . 121.19(17) ?
    C7 C8 H8 . . 119.4 ?
    C9 C8 H8 . . 119.4 ?
    N1 C9 C8 . . 120.56(16) ?
    N1 C9 C4 . . 119.04(16) ?
    C8 C9 C4 . . 120.39(16) ?
    N1 C10 C11 . . 112.43(16) ?
    N1 C10 H10A . . 109.1 ?
    C11 C10 H10A . . 109.1 ?
    N1 C10 H10B . . 109.1 ?
    C11 C10 H10B . . 109.1 ?
    H10A C10 H10B . . 107.9 ?
    C10 C11 H11A . . 109.5 ?
    C10 C11 H11B . . 109.5 ?
    H11A C11 H11B . . 109.5 ?
    C10 C11 H11C . . 109.5 ?
    H11A C11 H11C . . 109.5 ?
    H11B C11 H11C . . 109.5 ?
    O1 C12 O2 . . 124.09(19) ?
    O1 C12 C2 . . 121.17(18) ?
    O2 C12 C2 . . 114.74(17) ?
    N2 C13 C14 . . 110.36(16) ?
    N2 C13 H13A . . 109.6 ?
    C14 C13 H13A . . 109.6 ?
    N2 C13 H13B . . 109.6 ?
    C14 C13 H13B . . 109.6 ?
    H13A C13 H13B . . 108.1 ?
    N3 C14 C13 . . 110.88(18) ?
    N3 C14 H14A . . 109.5 ?
    C13 C14 H14A . . 109.5 ?
    N3 C14 H14B . . 109.5 ?
    C13 C14 H14B . . 109.5 ?
    H14A C14 H14B . . 108.1 ?
    N3 C15 C16 . . 110.00(17) ?
    N3 C15 H15A . . 109.7 ?
    C16 C15 H15A . . 109.7 ?
    N3 C15 H15B . . 109.7 ?
    C16 C15 H15B . . 109.7 ?
    H15A C15 H15B . . 108.2 ?
    N2 C16 C15 . . 110.71(17) ?
    N2 C16 H16A . . 109.5 ?
    C15 C16 H16A . . 109.5 ?
    N2 C16 H16B . . 109.5 ?
    C15 C16 H16B . . 109.5 ?
    H16A C16 H16B . . 108.1 ?
loop_
    _geom_hbond_atom_site_label_D
    _geom_hbond_atom_site_label_H
    _geom_hbond_atom_site_label_A
    _geom_hbond_site_symmetry_A
    _geom_hbond_distance_DH
    _geom_hbond_distance_HA
    _geom_hbond_distance_DA
    _geom_hbond_angle_DHA
    O3 H3 O1 . 0.83 1.85 2.583(2) 146
    O2 H2 Cl6 1_655 0.83 2.19 3.0150(15) 173
    O4 H4A Cl5 . 0.715(18) 2.563(18) 3.270(2) 170(4)
    O4 H4B Cl6 . 0.717(19) 2.47(2) 3.146(2) 157(4)
    N3 H3A Cl2 3 0.91 2.51 3.3961(19) 165
    N3 H3B O4 6_566 0.91 1.82 2.693(3) 160
data_global
_journal_data_validation_number     ?
_journal_date_recd_electronic     2007-12-25
_journal_date_accepted     2008-01-12
_journal_name_full     'Acta Crystallographica, Section E'
_journal_year     2008
_journal_volume     64
_journal_issue      2
_journal_page_first     m378
_journal_page_last     m378
_journal_paper_category     QM
_journal_coeditor_code     CF2178
_publ_contact_author_name     'Andrey Gerasimenko'
_publ_contact_author_address
;
Institute of Chemistry
FEB RAS
Prospekt 100-letiya Vladivostoka 159
Vladivostok 690022
Russian Federation
;
_publ_contact_author_email     gerasimenko@ich.dvo.ru
_publ_contact_author_fax     74232311889
_publ_contact_author_phone     74232311636
_publ_section_title
;
Bis(dihydrogen norfloxacinium)
tri-\m~2~-chlorido-bis[trichloridobismuthate(III)] chloride dihydrate
;
loop_
    _publ_author_name
    _publ_author_address
    'Gerasimenko, A. V.'
;
Institute of Chemistry
FEB RAS
Prospekt 100-letiya Vladivostoka 159
Vladivostok 690022
Russian Federation
;
    'Karaseva, E. T.'
;
Institute of Chemistry
FEB RAS
Prospekt 100-letiya Vladivostoka 159
Vladivostok 690022
Russian Federation
;
    'Polishchuk, A. V.'
;
Institute of Chemistry
FEB RAS
Prospekt 100-letiya Vladivostoka 159
Vladivostok 690022
Russian Federation
;
