# Supplementary material for: Bis(dihydrogen norfloxacinium) tri-μ2-chlorido-bis­[trichloridobismuthate(III)] chloride dihydrate
Source: Acta Crystallogr Sect E Struct Rep Online. 2008 Jan 23;64(Pt 2):m378. doi: 10.1107/S1600536808001244 (PMC2960246; doi:10.1107/S1600536808001244)
Supplement: Supplementary file 2 [file e-64-0m378-Isup2.hkl]

# 
# h,k,l, Fc-squared, Fo-squared, sigma(Fo-squared) and status flag 
# 
data_I
_shelx_title ' K2004_4m in C2/c' 
_shelx_refln_list_code          4 
_shelx_F_calc_maximum      852.83 
_exptl_crystal_F_000      2784.00 
_reflns_d_resolution_high  0.6806 
 
loop_ 
 _symmetry_equiv_pos_as_xyz 
 'x, y, z' 
 '-x, y, -z+1/2' 
 'x+1/2, y+1/2, z' 
 '-x+1/2, y+1/2, -z+1/2' 
 '-x, -y, -z' 
 'x, -y, z-1/2' 
 '-x+1/2, -y+1/2, -z' 
 'x+1/2, -y+1/2, z-1/2' 
 
_cell_length_a    13.9109 
_cell_length_b    22.7104 
_cell_length_c    14.5964 
_cell_angle_alpha  90.000 
_cell_angle_beta   92.798 
_cell_angle_gamma  90.000 
 
_shelx_F_squared_multiplier     1.000 
 
loop_ 
 _refln_index_h 
 _refln_index_k 
 _refln_index_l 
 _refln_F_squared_calc 
 _refln_F_squared_meas 
 _refln_F_squared_sigma 
 _refln_observed_status 
   4   0   0   135680.34   133069.03   5219.68 o 
   6   0   0     6973.74     7392.38    268.60 o 
   8   0   0   141008.84   149402.52   4156.21 o 
  10   0   0     9244.75     9253.28    454.14 o 
  12   0   0    10693.20    10968.78    668.31 o 
  14   0   0    14503.50    15564.31    878.45 o 
  16   0   0    74599.66    70070.82   3002.61 o 
  18   0   0     1571.80     1290.91    407.73 o 
  20   0   0    24316.68    22804.21   1316.56 o 
   3   1   0     1322.32     1560.53    187.01 o 
   5   1   0     1149.15     1214.00     63.52 o 
   7   1   0    32338.51    32212.22    668.41 o 
   9   1   0      325.92      406.52     72.81 o 
  11   1   0     7870.82     7538.08    363.90 o 
  13   1   0       74.10      -64.30    157.87 o 
  15   1   0     1170.34     1346.31    728.16 o 
  17   1   0     5449.16     5287.19    435.22 o 
  19   1   0       37.51     -203.43    255.18 o 
   4   2   0   345728.03   340860.47   7639.78 o 
   6   2   0      240.05      446.16     69.36 o 
   8   2   0    73377.83    72830.75   1460.55 o 
  10   2   0     1714.19     2029.75    115.36 o 
  12   2   0   215758.13   207067.41   5806.44 o 
  14   2   0     4549.99     5045.54    337.39 o 
  16   2   0    37772.71    37620.83   1247.06 o 
  18   2   0      460.19      -55.17    248.66 o 
   3   3   0    24027.06    25584.23    605.11 o 
   5   3   0    66130.13    67030.66   1330.70 o 
   7   3   0    89890.63    96730.98   2140.61 o 
   9   3   0     2283.84     2689.90    153.27 o 
  11   3   0      601.57      588.28    161.74 o 
  13   3   0      210.73       57.13    163.42 o 
  15   3   0      870.05      569.92    217.01 o 
  17   3   0     2855.93     2683.18    321.55 o 
  19   3   0      501.53      462.72    439.28 o 
   0   4   0   285697.53   287867.59  11166.88 o 
   2   4   0      153.82      577.21     51.54 o 
   4   4   0   175950.70   180867.30   4074.99 o 
   6   4   0      562.25     1105.71    128.79 o 
   8   4   0   161563.69   171728.48   3372.55 o 
  10   4   0     2385.11     2511.65    130.21 o 
  12   4   0    56067.80    52087.28   1580.26 o 
  14   4   0     1070.09     1029.61    216.99 o 
  16   4   0    55693.65    54215.73   2898.80 o 
  18   4   0       63.67       40.97    237.24 o 
   1   5   0    11812.50    12366.98    480.81 o 
   3   5   0    69578.13    73211.82   2046.14 o 
   5   5   0    62780.36    65267.73   1503.21 o 
   7   5   0   131601.27   126924.84   2499.73 o 
   9   5   0     7918.64     8412.71    243.94 o 
  11   5   0     3203.05     3613.33    191.11 o 
  13   5   0    13457.90    13577.36    552.61 o 
  15   5   0     7761.16     7855.39    435.61 o 
  17   5   0     3857.60     3994.94    358.62 o 
  19   5   0     2742.44     3194.85    357.87 o 
   0   6   0    32036.11    33065.46   1101.58 o 
   2   6   0    47489.98    50913.55   1166.72 o 
   4   6   0   278072.38   294854.09  11723.93 o 
   6   6   0    13562.37    14849.94    396.72 o 
   8   6   0    68516.87    69144.58   1546.21 o 
  10   6   0     4409.11     4298.23    172.23 o 
  12   6   0    71874.11    69609.06   2058.02 o 
  14   6   0       94.65       -0.05    176.77 o 
  16   6   0    40682.60    42320.03   1376.32 o 
  18   6   0      603.52      451.92    265.21 o 
   1   7   0     6806.83     7526.12    182.06 o 
   3   7   0   218101.66   233906.20   5276.67 o 
   5   7   0    52075.96    54828.68   1277.11 o 
   7   7   0    53172.85    54564.37   1325.52 o 
   9   7   0    24446.48    24802.54    551.87 o 
  11   7   0    32578.70    31618.17   1018.10 o 
  13   7   0    37374.88    36883.43   1597.18 o 
  15   7   0     8229.88     8777.42    595.67 o 
  17   7   0     4911.10     4543.68    375.66 o 
  19   7   0    11268.28    12188.76    609.72 o 
   0   8   0    36441.25    36305.38   1588.31 o 
   2   8   0    95985.80   104156.74   2044.28 o 
   4   8   0    75759.64    81575.48   1866.55 o 
   6   8   0     4582.24     5126.65    195.83 o 
   8   8   0    56681.02    59152.23   1395.47 o 
  10   8   0     1652.33     1697.61    120.45 o 
  12   8   0    21891.09    21425.63    753.53 o 
  14   8   0      949.00      827.70    215.44 o 
  16   8   0    50172.48    48844.65   1553.96 o 
  18   8   0      103.50      226.53    238.49 o 
   1   9   0    50566.77    52841.01   1055.70 o 
   3   9   0   101894.13   108007.27   2455.75 o 
   5   9   0    27718.36    28236.91    732.37 o 
   7   9   0    42623.91    43712.01   1048.86 o 
   9   9   0   117709.77   116283.12   2680.33 o 
  11   9   0    34668.59    33571.37    854.75 o 
  13   9   0    36667.41    35053.87   1130.21 o 
  15   9   0    31348.74    29325.50   1003.70 o 
  17   9   0    11689.49    11761.29    583.73 o 
  19   9   0    14409.40    14391.81    675.12 o 
   0  10   0    59675.14    62975.73   4186.24 o 
   2  10   0       39.51      155.69     50.05 o 
   4  10   0    18649.80    19277.63    493.05 o 
   6  10   0     2279.80     2154.98    132.50 o 
   8  10   0    10487.54    10246.64    376.18 o 
  10  10   0       15.75      -45.50    104.62 o 
  12  10   0    16455.05    16414.83    621.39 o 
  14  10   0       40.24      -88.48    182.09 o 
  16  10   0    26252.39    27496.05    972.29 o 
  18  10   0      519.48      637.75    266.43 o 
   1  11   0   154259.88   167005.42   3267.96 o 
   3  11   0   109621.08   113795.38   2591.28 o 
   5  11   0    39861.48    41698.53    998.77 o 
   7  11   0    42827.72    44176.49   1067.87 o 
   9  11   0   117158.06   112798.67   3183.16 o 
  11  11   0    34587.27    33719.35    863.92 o 
  13  11   0    19534.11    20947.58    760.75 o 
  15  11   0    26984.00    25411.42    904.57 o 
  17  11   0    15629.29    14734.31    723.76 o 
   0  12   0    51660.18    56178.77   1605.61 o 
   2  12   0       54.88       37.32     56.20 o 
   4  12   0     9575.29    10670.65    313.88 o 
   6  12   0      406.55      433.26     94.87 o 
   8  12   0      114.21      426.92    144.07 o 
  10  12   0      634.05      533.12    128.71 o 
  12  12   0     3403.63     3835.93    284.11 o 
  14  12   0     3770.73     3936.31    313.42 o 
  16  12   0     1218.46     1313.60    273.61 o 
  18  12   0        0.53       93.85    336.69 o 
   1  13   0    40385.08    41800.50   1207.61 o 
   3  13   0    50300.73    54253.40   1966.07 o 
   5  13   0    79757.50    78014.65   1814.66 o 
   7  13   0    56971.10    53734.79   1289.24 o 
   9  13   0   106071.34   106968.27   2487.33 o 
  11  13   0    91235.38    86683.36   2050.82 o 
  13  13   0    25607.99    24341.58    850.81 o 
  15  13   0    20324.70    20151.34    774.94 o 
  17  13   0    15230.32    14735.97   1156.98 o 
   0  14   0       23.55      541.29    264.40 o 
   2  14   0    24628.09    25520.59    555.93 o 
   4  14   0       29.41      124.43     84.09 o 
   6  14   0     3670.23     3972.46    243.72 o 
   8  14   0     3420.04     3736.66    305.65 o 
  10  14   0       50.33      -46.77    114.71 o 
  12  14   0       15.53      118.84    177.93 o 
  14  14   0       55.43     -191.16    191.16 o 
  16  14   0     2403.88     2563.69    334.15 o 
  18  14   0       85.62     -364.70    364.70 o 
   1  15   0    27800.51    27589.83    598.55 o 
   3  15   0    62459.28    62765.36   1640.48 o 
   5  15   0    58344.27    55839.04   1627.23 o 
   7  15   0    98083.60    98453.59   2295.75 o 
   9  15   0    50441.65    49284.18   1214.23 o 
  11  15   0    32184.10    33449.70   1007.49 o 
  13  15   0    37685.60    37004.58   1201.58 o 
  15  15   0     9548.38     9917.09    514.89 o 
  17  15   0    13498.34    12778.51    617.10 o 
   0  16   0     4302.11     4692.05    244.03 o 
   2  16   0        2.38      124.67     75.60 o 
   4  16   0     9589.57     9929.27    326.45 o 
   6  16   0      230.07      122.18    111.45 o 
   8  16   0     7345.02     7039.22    366.31 o 
  10  16   0       12.68      109.55    163.05 o 
  12  16   0    10659.27    11097.80    509.97 o 
  14  16   0      269.71      305.38    222.78 o 
  16  16   0     4567.84     4727.71    454.72 o 
   1  17   0    13893.78    14057.95    351.34 o 
   3  17   0    56489.05    53574.22   2086.97 o 
   5  17   0    63399.49    62587.91   1491.97 o 
   7  17   0    90476.36    87606.89   2063.36 o 
   9  17   0    30328.76    29597.71   1041.97 o 
  11  17   0    24260.37    22456.67    644.90 o 
  13  17   0    34261.23    33233.83   1112.55 o 
  15  17   0     5636.99     5694.39    403.11 o 
  17  17   0     2098.64     2205.43    463.75 o 
   0  18   0     9182.09     8392.92    416.93 o 
   2  18   0     1210.27     1198.34    164.40 o 
   4  18   0    32458.50    32625.45    828.12 o 
   6  18   0     1361.75     1530.45    158.26 o 
   8  18   0     3794.03     3786.19    281.26 o 
  10  18   0     1732.17     2005.97    193.75 o 
  12  18   0    27181.96    26499.81   2137.12 o 
  14  18   0      197.81      534.54    229.98 o 
  16  18   0     9188.14    10767.95    676.45 o 
   1  19   0    51996.39    52734.63   1100.64 o 
   3  19   0    32302.70    31734.63    995.67 o 
   5  19   0    14417.03    14581.64    446.18 o 
   7  19   0    41714.69    41565.55   1050.18 o 
   9  19   0    17593.88    17314.34    532.78 o 
  11  19   0     5596.56     5440.55    292.33 o 
  13  19   0    13887.38    14876.10    857.34 o 
  15  19   0    11733.06    11374.34    721.57 o 
   0  20   0    63420.23    62128.54   1821.03 o 
   2  20   0      323.68      216.14    122.02 o 
   4  20   0    29081.00    30131.55    786.40 o 
   6  20   0      561.16      561.13    143.68 o 
   8  20   0    33639.79    33354.03    883.50 o 
  10  20   0      282.95      404.09    165.17 o 
  12  20   0    21164.73    22370.13    829.53 o 
  14  20   0     2824.14     3857.10    529.57 o 
   1  21   0    28412.71    26257.22   1151.59 o 
   3  21   0    29873.89    28031.50   1106.47 o 
   5  21   0     3855.09     3590.96    217.86 o 
   7  21   0    16934.54    17760.29    544.48 o 
   9  21   0     8843.66     8828.57    363.79 o 
  11  21   0     3940.18     4017.95    268.36 o 
  13  21   0     7510.29     8327.80    481.55 o 
  15  21   0     4518.15     4360.20    537.45 o 
   0  22   0    71447.79    67888.45   4001.62 o 
   2  22   0     2899.15     2344.22    182.87 o 
   4  22   0    33790.59    33089.97    991.55 o 
   6  22   0      660.00      620.10    158.98 o 
   8  22   0    45341.77    45845.16   1174.39 o 
  10  22   0     4388.76     4540.68    281.50 o 
  12  22   0    19242.05    18436.52    737.80 o 
  14  22   0       16.04      225.72    251.89 o 
   1  23   0     1899.01     1959.80    175.84 o 
   3  23   0    12578.00    12427.14    418.80 o 
   5  23   0     1601.75     1906.18    354.72 o 
   7  23   0    14747.91    14509.39    486.46 o 
   9  23   0     7138.76     7440.98    438.05 o 
  11  23   0     5154.77     5752.07    328.19 o 
  13  23   0     5087.59     5646.40    409.02 o 
   0  24   0    67792.30    68328.54   2028.42 o 
   2  24   0     3840.54     3505.75    224.46 o 
   4  24   0    53552.46    54647.55   1544.99 o 
   6  24   0      181.20      112.84    160.75 o 
   8  24   0    40648.13    40404.38   1067.65 o 
  10  24   0       40.18      184.53    186.73 o 
  12  24   0    13778.03    13775.58    629.98 o 
   1  25   0       54.26      -36.88    138.71 o 
   3  25   0     5190.17     6040.47    324.81 o 
   5  25   0     5517.13     5903.50    302.93 o 
   7  25   0       51.54      -80.51    166.28 o 
   9  25   0     1364.61     1405.26    218.95 o 
  11  25   0     1322.92     1887.42    515.79 o 
   0  26   0    42625.91    39007.08   1749.84 o 
   2  26   0     3728.30     3688.35    240.95 o 
   4  26   0    54499.76    54193.92   2416.20 o 
   6  26   0        1.94      152.87    172.15 o 
   8  26   0    25015.15    26393.00    922.45 o 
  10  26   0     6632.61     6974.42    368.83 o 
  12  26   0    21645.63    23445.57   1260.21 o 
   1  27   0     1135.02     1204.26    233.41 o 
   3  27   0     3821.22     3891.50    377.67 o 
   5  27   0      198.59      149.16    180.01 o 
   7  27   0      889.86      864.22    210.88 o 
   9  27   0     2616.63     2785.99    272.43 o 
  11  27   0        1.30      444.80    352.32 o 
   0  28   0    34742.16    34949.36   1627.53 o 
   2  28   0      332.54      521.93    218.84 o 
   4  28   0    37541.44    38573.22   1037.30 o 
   6  28   0      152.28      278.53    192.31 o 
   8  28   0    18804.44    20019.36    655.18 o 
  10  28   0      613.14      702.34    284.53 o 
   1  29   0     3989.19     3726.65    647.21 o 
   3  29   0     1739.68     1675.57    232.27 o 
   5  29   0      499.69      554.93    213.69 o 
   7  29   0      105.20       58.07    206.99 o 
   9  29   0       49.22     -244.62    244.62 o 
   0  30   0    33922.94    35974.51   1703.59 o 
   2  30   0        6.17     -118.81    328.22 o 
   4  30   0    22906.84    23858.03    731.02 o 
   6  30   0      348.51      522.04    218.07 o 
   1  31   0     1225.31     1474.58    288.23 o 
   3  31   0     1414.40     1115.76    277.23 o 
   5  31   0     3573.22     3515.44    304.80 o 
   0  32   0    24412.87    25625.39   1351.18 o 
   2  32   0     2136.36     1910.31    315.78 o 
 -19   1   1    16371.89    18559.34    791.38 o 
 -17   1   1    14123.96    13929.12    937.58 o 
 -15   1   1    72584.47    73425.59   2207.18 o 
 -13   1   1    45701.12    44575.27   1386.13 o 
 -11   1   1    68668.76    71872.95   2972.38 o 
  -9   1   1    21250.01    21402.83    471.73 o 
  -7   1   1   129410.79   130631.31   2563.09 o 
  -5   1   1     5464.35     5758.15    719.96 o 
  -3   1   1   255234.63   249150.66   5671.35 o 
   3   1   1   104800.16   106172.32   2077.28 o 
   5   1   1   330961.75   333428.00   6472.69 o 
   7   1   1    97281.02    96179.24   1905.15 o 
   9   1   1    81393.96    79537.75   1597.77 o 
  11   1   1     8892.75     9504.10    293.40 o 
  13   1   1    60789.46    62940.54   1885.20 o 
  15   1   1    50763.64    50395.19   1576.38 o 
  17   1   1    27390.69    28402.64   1009.34 o 
  19   1   1     7910.97     8300.30    720.05 o 
 -18   2   1     2007.24     1613.96    307.16 o 
 -16   2   1     1576.00     1839.22    273.36 o 
 -14   2   1       28.91       66.98    176.08 o 
 -12   2   1    10196.76     9574.97    434.70 o 
 -10   2   1      107.15      260.82     92.49 o 
  -8   2   1    22987.89    23467.07    506.36 o 
  -6   2   1    49159.56    52336.18   1540.13 o 
  -4   2   1     1176.39     1413.45     79.86 o 
  -2   2   1     4853.23     5212.99    276.15 o 
   4   2   1    14250.07    14357.46    366.33 o 
   6   2   1      377.37      480.25     60.49 o 
   8   2   1    36435.45    36765.87    769.94 o 
  10   2   1      771.05      733.66     93.89 o 
  12   2   1     1053.94     1021.09    189.08 o 
  14   2   1      880.05     1746.87    238.08 o 
  16   2   1      250.60      193.33    215.05 o 
  18   2   1     2632.88     3317.75    616.52 o 
  20   2   1     1473.22     1386.03    336.76 o 
 -19   3   1    18079.23    17365.90   1137.98 o 
 -17   3   1    15971.68    16575.66    702.87 o 
 -15   3   1    55905.32    54111.93   2565.83 o 
 -13   3   1    21220.84    20896.58    752.20 o 
 -11   3   1   100851.25    91714.13   2647.92 o 
  -9   3   1     5951.85     5576.54    210.36 o 
  -7   3   1   122162.51   127193.89   2501.52 o 
  -5   3   1    49480.73    50325.09   1166.00 o 
  -3   3   1   178524.88   186000.52   5134.37 o 
   3   3   1    70202.43    73465.18   1671.10 o 
   5   3   1   244361.36   231852.69   4513.89 o 
   7   3   1    50305.82    52779.18   1412.62 o 
   9   3   1   107118.73   111022.94   2579.08 o 
  11   3   1    20932.49    21136.77    493.95 o 
  13   3   1    34669.42    36482.88   1169.14 o 
  15   3   1    22584.80    22293.87    823.87 o 
  17   3   1    29117.95    30166.43   1235.74 o 
  19   3   1     7150.86     8261.70    500.74 o 
 -18   4   1       55.79      186.93    256.59 o 
 -16   4   1    12171.57    11719.15    554.17 o 
 -14   4   1       85.78      116.11    188.27 o 
 -12   4   1      706.42      648.62    187.90 o 
 -10   4   1     4561.72     4783.15    232.93 o 
  -8   4   1    59286.55    58485.95   1184.47 o 
  -6   4   1     3087.56     3631.64    150.08 o 
  -4   4   1     1510.97     1768.76    101.47 o 
  -2   4   1    17263.08    19303.58    398.39 o 
   0   4   1    97185.21   100404.84   2259.12 o 
   2   4   1    17383.11    17746.74    424.38 o 
   4   4   1    23257.49    23410.67    567.17 o 
   6   4   1    62980.79    71026.75   1419.56 o 
   8   4   1   122697.91   126411.77   2501.15 o 
  10   4   1      107.61      261.60     86.40 o 
  12   4   1    37842.89    36210.58   1146.53 o 
  14   4   1      568.31      561.35    221.11 o 
  16   4   1     1947.33     2100.48    281.73 o 
  18   4   1      376.86      245.22    360.14 o 
  20   4   1     5768.34     6735.99    697.77 o 
 -19   5   1    22723.21    26224.95    989.92 o 
 -17   5   1    12094.12    12766.60    601.25 o 
 -15   5   1    35177.01    34749.37   1156.01 o 
 -13   5   1    12343.00    12996.31    625.64 o 
 -11   5   1   100599.73   101131.38   4098.49 o 
  -9   5   1     1335.61     1790.36    159.73 o 
  -7   5   1    65737.87    65325.20   2838.11 o 
  -5   5   1   153731.58   160882.14   3635.97 o 
  -3   5   1    93977.14    99566.72   2351.26 o 
  -1   5   1   107619.62   111536.55   2946.22 o 
   1   5   1   190874.98   188342.91   4220.08 o 
   3   5   1   172011.75   177164.64   5538.21 o 
   5   5   1   348649.31   359994.19   8080.37 o 
   7   5   1     1264.82     1925.40    139.90 o 
   9   5   1    78124.68    76093.10   1538.30 o 
  11   5   1    31090.86    30490.18    677.06 o 
  13   5   1    23287.80    22970.00    830.97 o 
  15   5   1     4134.32     4552.78    435.19 o 
  17   5   1    17791.72    18399.19   1441.32 o 
  19   5   1    19354.44    20455.06    830.42 o 
 -18   6   1     2766.09     3163.10    344.72 o 
 -16   6   1     9577.02     9842.37    507.63 o 
 -14   6   1      440.46      290.72    197.77 o 
 -12   6   1    39669.43    37854.12   2173.55 o 
 -10   6   1     2559.61     2731.87    160.30 o 
  -8   6   1    20060.16    20662.73    738.62 o 
  -6   6   1    17251.78    19061.98    529.46 o 
  -4   6   1   119429.72   122190.98   4804.69 o 
  -2   6   1   110704.79   114753.64   2240.79 o 
   0   6   1   134434.84   138313.31   2694.03 o 
   2   6   1     6284.57     6840.02    189.47 o 
   4   6   1   195476.98   206469.97   4647.87 o 
   6   6   1     3842.52     5286.23    346.93 o 
   8   6   1    55331.70    54187.64   1635.32 o 
  10   6   1     1410.72     1790.05    122.64 o 
  12   6   1    76652.45    73209.23   2156.43 o 
  14   6   1     3077.84     3168.83    357.31 o 
  16   6   1     6344.70     6958.83    424.19 o 
  18   6   1     4681.42     4484.85    394.30 o 
 -19   7   1    10731.29    11378.49   1011.54 o 
 -17   7   1    12766.23    13590.65    616.42 o 
 -15   7   1    19873.07    21146.00    789.32 o 
 -13   7   1      347.93      408.91    201.89 o 
 -11   7   1   112983.58   103748.17   2976.24 o 
  -9   7   1    35800.65    34241.63    798.96 o 
  -7   7   1    91244.49    93864.06   2159.22 o 
  -5   7   1    10100.11     9977.09    285.10 o 
  -3   7   1    24063.97    25794.41    617.52 o 
  -1   7   1   147648.64   152896.33   2978.56 o 
   1   7   1    24089.18    24541.37    580.05 o 
   3   7   1     4268.67     4547.02    227.10 o 
   5   7   1    58834.87    58648.28   1362.00 o 
   7   7   1    18330.94    20260.68    638.82 o 
   9   7   1    84848.64    81009.22   2157.07 o 
  11   7   1    11805.12    12326.31    334.90 o 
  13   7   1    14726.30    15359.78    598.26 o 
  15   7   1     7693.53     7753.17    435.85 o 
  17   7   1    36636.68    37275.39   1253.90 o 
  19   7   1     2838.01     2804.47    463.45 o 
 -18   8   1     6103.55     7307.32    465.23 o 
 -16   8   1    24202.84    23353.93    866.34 o 
 -14   8   1     6544.51     6402.55    607.97 o 
 -12   8   1    57339.54    52012.73   1584.35 o 
 -10   8   1     1048.85     1013.67    123.09 o 
  -8   8   1   131277.77   129783.91   2970.77 o 
  -6   8   1     2693.15     2633.54    130.75 o 
  -4   8   1   121271.05   138508.45   3137.91 o 
  -2   8   1    56907.50    65039.10   1291.22 o 
   0   8   1   295295.94   312994.63   6073.64 o 
   2   8   1    16320.39    16840.59    417.15 o 
   4   8   1    78204.26    79432.66   1819.96 o 
   6   8   1    11080.83    12672.85    354.70 o 
   8   8   1    80157.70    85798.71   1990.90 o 
  10   8   1     4947.99     5168.88    197.81 o 
  12   8   1    61827.72    56327.73   1693.80 o 
  14   8   1     2247.38     2465.24    262.05 o 
  16   8   1    30978.25    32545.51   1107.26 o 
  18   8   1      143.38      473.40    249.79 o 
 -19   9   1     4631.52     4065.77    557.00 o 
 -17   9   1     2073.21     2005.53    293.83 o 
 -15   9   1    13384.29    13677.00    583.93 o 
 -13   9   1     7598.50     7937.45    452.94 o 
 -11   9   1    39357.40    38415.95   1693.26 o 
  -9   9   1    15150.65    14649.85    425.72 o 
  -7   9   1    39869.50    39402.83    954.60 o 
  -5   9   1    17596.50    20505.97    523.24 o 
  -3   9   1    18406.00    19492.99    420.70 o 
  -1   9   1    21529.27    21433.20    452.84 o 
   1   9   1    71771.11    78066.94   1780.92 o 
   3   9   1    35762.92    37281.05    878.93 o 
   5   9   1     9725.19    10297.82    297.03 o 
   7   9   1     4260.82     4792.61    198.00 o 
   9   9   1    37733.54    37642.83    932.48 o 
  11   9   1     2271.02     2319.40    145.85 o 
  13   9   1     7426.41     7301.93    395.16 o 
  15   9   1     1625.92     2036.65    264.44 o 
  17   9   1    13445.39    12758.57    597.20 o 
  19   9   1     5047.91     5299.39    563.86 o 
 -18  10   1     9079.31     9945.06    542.09 o 
 -16  10   1    28160.27    28398.25   1664.51 o 
 -14  10   1     8441.75     8475.63    437.57 o 
 -12  10   1    67086.92    62426.01   2847.98 o 
 -10  10   1      721.57      536.46    138.05 o 
  -8  10   1   105261.10    98244.98   2641.63 o 
  -6  10   1    24089.57    24086.34    614.11 o 
  -4  10   1   229243.81   243069.13   5471.59 o 
  -2  10   1    26857.03    28582.50    707.80 o 
   0  10   1   119173.49   123847.80   2568.52 o 
   2  10   1    16174.94    17367.86    438.63 o 
   4  10   1   139158.25   142393.66   3232.19 o 
   6  10   1     1541.88     1789.27    132.32 o 
   8  10   1    67154.56    66826.41   1573.73 o 
  10  10   1    15126.55    14254.34    372.48 o 
  12  10   1   106461.76   101105.33   2918.06 o 
  14  10   1    16312.74    15938.70    871.33 o 
  16  10   1    48399.82    46604.28   1820.24 o 
  18  10   1      841.43      341.07    270.73 o 
 -17  11   1     1114.15      790.34    310.67 o 
 -15  11   1    10571.58    10740.46    516.46 o 
 -13  11   1       92.21      259.94    183.50 o 
 -11  11   1    21611.23    20627.09    724.13 o 
  -9  11   1    12683.60    12905.31    585.85 o 
  -7  11   1     3267.16     3429.74    173.75 o 
  -5  11   1     3245.62     3581.73    202.24 o 
  -3  11   1     1965.07     2051.49    167.66 o 
  -1  11   1    99713.01   109740.59   2162.86 o 
   1  11   1     9871.07    10023.67    247.26 o 
   3  11   1     8871.81     8738.43    365.65 o 
   5  11   1     6914.13     7641.47    289.75 o 
   7  11   1      207.01      226.50     93.38 o 
   9  11   1     7735.71     7939.15    292.08 o 
  11  11   1     4582.94     4018.02    183.98 o 
  13  11   1     5991.96     6283.83    815.80 o 
  15  11   1     5606.37     6625.69    404.39 o 
  17  11   1     2007.21     1840.25    299.52 o 
  19  11   1      445.78      653.86    412.90 o 
 -18  12   1     8505.64     8841.42    521.34 o 
 -16  12   1    37403.98    39271.34   1296.41 o 
 -14  12   1    11063.60    11382.73    516.37 o 
 -12  12   1    67765.99    64934.95   1938.80 o 
 -10  12   1      761.72      669.93    130.31 o 
  -8  12   1   205793.09   201933.94   4788.06 o 
  -6  12   1    34100.77    34004.38   1682.92 o 
  -4  12   1   198091.56   213806.63   4832.41 o 
  -2  12   1      445.14      555.78     89.18 o 
   0  12   1    83510.61    81358.35   2688.75 o 
   2  12   1    38701.86    40548.61    961.71 o 
   4  12   1    69344.74    73601.25   1705.49 o 
   6  12   1     1451.93     1525.05    124.24 o 
   8  12   1   129911.55   122060.42   3944.81 o 
  10  12   1    14768.08    14649.29    443.17 o 
  12  12   1    54672.68    49458.65   2047.80 o 
  14  12   1    11517.94    11555.58    524.36 o 
  16  12   1    61216.95    61481.45   3382.15 o 
  18  12   1     3216.98     3429.19    370.27 o 
 -17  13   1     1093.88     1238.98    397.29 o 
 -15  13   1        8.35       -5.35    210.68 o 
 -13  13   1     7580.73     7590.38    433.04 o 
 -11  13   1      249.08      467.60    175.09 o 
  -9  13   1     2097.34     2137.68    175.91 o 
  -7  13   1     8226.51     8389.66    297.82 o 
  -5  13   1      593.53      717.23    103.69 o 
  -3  13   1     5443.95     6342.17    414.11 o 
  -1  13   1    12890.05    15336.55    423.68 o 
   1  13   1     4664.45     5490.73    197.81 o 
   3  13   1    10847.23    10417.63    410.76 o 
   5  13   1     8641.26     8406.07    475.27 o 
   7  13   1     4432.29     4659.45    278.77 o 
   9  13   1     1903.08     1934.24    160.42 o 
  11  13   1     4142.05     4375.94    231.80 o 
  13  13   1     5667.95     5770.75    354.51 o 
  15  13   1      103.75     -211.58    211.58 o 
  17  13   1      487.49      567.56    304.79 o 
 -18  14   1     8484.08     9682.82    779.37 o 
 -16  14   1    25033.61    25364.35   1009.78 o 
 -14  14   1     3679.02     4300.19    337.15 o 
 -12  14   1    57998.19    53612.37   1639.12 o 
 -10  14   1    29089.61    27302.01   1118.47 o 
  -8  14   1   142183.83   138294.94   3438.79 o 
  -6  14   1     3347.88     3668.22    186.01 o 
  -4  14   1   270419.72   281789.53   6357.09 o 
  -2  14   1     2578.13     2593.56    121.49 o 
   0  14   1    70062.63    78360.95   2220.83 o 
   2  14   1      571.43     1257.72    412.04 o 
   4  14   1   102863.49   100934.91   2322.71 o 
   6  14   1    18483.11    18730.70    529.31 o 
   8  14   1   106956.81   106694.13   2814.44 o 
  10  14   1     1719.94     1853.76    169.19 o 
  12  14   1    51552.09    52283.14   1498.05 o 
  14  14   1    16918.69    16794.98    670.35 o 
  16  14   1    30709.33    30583.10   1067.46 o 
  18  14   1      974.35     1684.22    442.87 o 
 -17  15   1       21.36       60.20    422.65 o 
 -15  15   1      732.48      675.94    423.65 o 
 -13  15   1       60.96       -8.02    187.53 o 
 -11  15   1    16549.88    16329.74    626.59 o 
  -9  15   1     6934.00     7235.32    299.48 o 
  -7  15   1      650.61      688.99    128.41 o 
  -5  15   1     3648.95     3655.75    216.99 o 
  -3  15   1     4114.25     3831.16    155.41 o 
  -1  15   1     2829.12     3062.11    145.00 o 
   1  15   1     3326.78     3622.19    189.49 o 
   3  15   1     5375.11     5283.32    210.86 o 
   5  15   1     3858.50     4089.17    198.87 o 
   7  15   1     5354.15     5654.07    273.44 o 
   9  15   1     4631.45     5361.16    249.61 o 
  11  15   1      530.91      524.20    149.25 o 
  13  15   1     1313.24     1292.75    227.80 o 
  15  15   1       97.37      131.30    226.47 o 
  17  15   1      542.56      647.48    276.25 o 
 -16  16   1    32494.04    35143.30   1202.12 o 
 -14  16   1     3106.32     3358.79    315.86 o 
 -12  16   1    21297.29    20584.68    759.82 o 
 -10  16   1     4509.64     4661.69    247.49 o 
  -8  16   1    60483.22    59194.48   1433.26 o 
  -6  16   1     4599.48     5057.50    229.27 o 
  -4  16   1   162128.66   162734.94   3712.82 o 
  -2  16   1    12214.23    11333.35    297.83 o 
   0  16   1    73719.64    71415.93   1662.30 o 
   2  16   1    23867.60    24145.97    619.55 o 
   4  16   1   122590.43   120545.77   5235.82 o 
   6  16   1    10460.82    10626.58    461.68 o 
   8  16   1    93005.38    91788.60   2158.83 o 
  10  16   1     4496.58     4603.42    244.29 o 
  12  16   1    63918.03    60592.30   2103.13 o 
  14  16   1     3994.50     4344.29    340.40 o 
  16  16   1    15013.52    14862.73    658.45 o 
 -17  17   1      101.33       15.63    384.23 o 
 -15  17   1     7362.18     7896.60    586.13 o 
 -13  17   1     1226.86     1397.65    244.45 o 
 -11  17   1    10950.32    10613.90    803.45 o 
  -9  17   1    10796.73    11067.60    411.91 o 
  -7  17   1     9407.70     9420.28    338.96 o 
  -5  17   1     1399.42     1377.31    144.62 o 
  -3  17   1    23406.20    23276.11    531.30 o 
  -1  17   1      977.16     1135.64    104.20 o 
   1  17   1    23342.70    24056.29    622.05 o 
   3  17   1    12091.22    12085.80    368.63 o 
   5  17   1     6645.25     7191.35    355.44 o 
   7  17   1     1848.05     1804.14    166.31 o 
   9  17   1    11040.72    11098.45    387.58 o 
  11  17   1     2084.66     2005.57    203.15 o 
  13  17   1    11955.03    11454.81    535.87 o 
  15  17   1     2836.48     3186.18    335.08 o 
  17  17   1    11700.40    12219.95    855.16 o 
 -16  18   1    14044.07    14091.92    652.89 o 
 -14  18   1      324.92      223.18    234.95 o 
 -12  18   1    25119.37    25058.37    889.97 o 
 -10  18   1     4072.34     4255.62    250.80 o 
  -8  18   1    72132.09    68952.65   1656.50 o 
  -6  18   1     2350.68     2272.57    174.64 o 
  -4  18   1    58257.06    57331.34   1376.82 o 
  -2  18   1    63548.05    59613.88   1552.03 o 
   0  18   1    66817.84    63219.84   1296.43 o 
   2  18   1     1976.14     1922.24    144.28 o 
   4  18   1    36418.14    36761.92   1271.91 o 
   6  18   1      230.35      315.98    122.77 o 
   8  18   1    97827.00    98426.45   2316.40 o 
  10  18   1      176.22      187.48    148.00 o 
  12  18   1    54434.77    52898.17   1619.44 o 
  14  18   1     1815.53     2492.88    295.10 o 
  16  18   1    18897.41    18954.93   1152.04 o 
 -15  19   1     8309.74     8501.44    493.85 o 
 -13  19   1     1401.01      830.07    274.20 o 
 -11  19   1    29592.85    29439.90   1000.94 o 
  -9  19   1     5235.82     5906.15    288.11 o 
  -7  19   1     8644.04     9756.43    357.19 o 
  -5  19   1    26096.61    25691.79    688.82 o 
  -3  19   1    52454.69    52903.00   2220.50 o 
  -1  19   1     6355.53     6795.38    231.97 o 
   1  19   1    24017.00    24674.88    655.65 o 
   3  19   1    20556.77    20445.13    560.66 o 
   5  19   1    22551.64    22785.35    623.03 o 
   7  19   1     1846.10     2158.55    185.05 o 
   9  19   1     8912.50     8959.30    353.37 o 
  11  19   1     8880.99     8777.57    365.53 o 
  13  19   1    21253.66    21487.27    921.46 o 
  15  19   1     3509.91     3351.18    347.45 o 
 -14  20   1     4565.70     3906.41    474.27 o 
 -12  20   1    14823.37    15175.69    632.44 o 
 -10  20   1     3429.24     3401.65    242.88 o 
  -8  20   1    31644.21    31379.99    842.42 o 
  -6  20   1    11044.77    11163.22    401.26 o 
  -4  20   1    33481.03    32399.69    836.11 o 
  -2  20   1    22533.77    21953.08    784.71 o 
   0  20   1    88381.33    87838.91   2135.04 o 
   2  20   1     6079.59     6199.85    307.03 o 
   4  20   1    31322.26    31910.99    824.83 o 
   6  20   1      512.66      700.72    148.64 o 
   8  20   1    37280.08    36927.70    962.87 o 
  10  20   1     5719.60     5790.31    296.77 o 
  12  20   1    17964.63    18425.30    725.99 o 
  14  20   1      154.46      471.43    254.60 o 
  16  20   1    10572.96    10150.24    776.88 o 
 -15  21   1    14896.69    14671.05    934.26 o 
 -13  21   1     6604.72     7411.78    456.86 o 
 -11  21   1    10596.30    10382.27    508.86 o 
  -9  21   1     5838.53     5984.42    302.48 o 
  -7  21   1    42651.08    42100.54   1075.01 o 
  -5  21   1      394.70      271.55    136.11 o 
  -3  21   1    19312.46    18376.58    813.22 o 
  -1  21   1    13219.31    12733.01    349.40 o 
   1  21   1    61790.49    59854.68   1440.73 o 
   3  21   1     5137.52     5417.47    316.47 o 
   5  21   1    31365.11    30941.36    815.50 o 
   7  21   1    25248.68    25729.92    714.81 o 
   9  21   1    24979.01    24647.06    703.36 o 
  11  21   1     5205.86     5084.54    295.12 o 
  13  21   1     8582.11     8556.35    482.13 o 
  15  21   1    11093.49    12130.82    840.14 o 
 -14  22   1       38.12       56.09    251.17 o 
 -12  22   1    12148.18    12013.42    998.01 o 
 -10  22   1      966.26      763.46    190.42 o 
  -8  22   1    13935.81    14927.95    496.64 o 
  -6  22   1       98.57       54.97    144.54 o 
  -4  22   1    10874.79    11549.34    398.54 o 
  -2  22   1    31017.11    29866.83    786.87 o 
   0  22   1    18007.52    16936.56    590.20 o 
   2  22   1     1983.94     2076.62    229.54 o 
   4  22   1    13443.51    14194.64    542.84 o 
   6  22   1       65.80      -89.82    136.52 o 
   8  22   1    16748.69    16375.21    526.78 o 
  10  22   1     1397.11     1390.72    242.90 o 
  12  22   1    19675.03    19207.35    758.87 o 
  14  22   1      496.43      704.73    275.86 o 
 -13  23   1     2573.65     2864.00    714.22 o 
 -11  23   1    18324.72    18313.55    729.97 o 
  -9  23   1      918.76     1113.79    198.56 o 
  -7  23   1    41574.13    41038.44   1065.95 o 
  -5  23   1     7307.43     7232.10    548.25 o 
  -3  23   1    23907.47    23065.79    649.61 o 
  -1  23   1    23361.22    22591.27    549.70 o 
   1  23   1    30038.26    30211.82    796.64 o 
   3  23   1     4819.54     4860.31    466.05 o 
   5  23   1    74328.84    71490.95   1730.93 o 
   7  23   1    22490.33    22798.26    666.73 o 
   9  23   1    21230.59    21714.02    653.69 o 
  11  23   1     6338.68     6463.66    341.93 o 
  13  23   1    13798.42    14257.24    647.14 o 
 -12  24   1     3141.48     3322.17    342.35 o 
 -10  24   1      296.64      422.02    198.17 o 
  -8  24   1     4273.59     4201.09    274.60 o 
  -6  24   1       30.08      358.41    201.03 o 
  -4  24   1    13489.30    13480.02    455.61 o 
  -2  24   1     1071.39     1316.99    178.83 o 
   0  24   1     2103.07     2360.00    194.41 o 
   2  24   1       32.28      -32.46    135.91 o 
   4  24   1     5215.33     6162.61    298.55 o 
   6  24   1       68.85       59.83    154.54 o 
   8  24   1     3654.32     4214.15    280.22 o 
  10  24   1      289.85       37.59    185.89 o 
  12  24   1     5207.47     5007.49    400.64 o 
 -11  25   1    15660.85    16017.22    691.33 o 
  -9  25   1     2482.21     2684.76    281.99 o 
  -7  25   1    41348.58    41662.15   1098.92 o 
  -5  25   1    13418.37    13843.67    479.11 o 
  -3  25   1    23595.57    22507.52    649.92 o 
  -1  25   1    11773.15    12346.50    522.52 o 
   1  25   1    40605.77    39586.98   1292.79 o 
   3  25   1     7742.44     8041.29    339.41 o 
   5  25   1    53280.48    53056.52   1335.76 o 
   7  25   1    10652.12    11123.94    430.80 o 
   9  25   1    17182.19    17308.89    580.47 o 
  11  25   1    10161.13    11433.58    492.34 o 
  13  25   1     8487.21     9414.30    749.39 o 
 -10  26   1        0.63     -142.53    245.88 o 
  -8  26   1     2078.99     2100.46    243.08 o 
  -6  26   1       19.84      -57.68    165.97 o 
  -4  26   1     7889.00     7977.74    353.69 o 
  -2  26   1      243.18      221.81    193.58 o 
   0  26   1     1520.35     1478.98    246.66 o 
   2  26   1      873.17      405.19    160.76 o 
   4  26   1       31.63       -8.75    167.84 o 
   6  26   1      168.53       76.37    176.43 o 
   8  26   1      635.17      909.29    210.36 o 
  10  26   1      299.18      335.42    215.57 o 
  12  26   1      527.45      634.33    394.67 o 
 -11  27   1    22674.40    21196.91   1170.94 o 
  -9  27   1     1816.71     1721.74    249.22 o 
  -7  27   1    15507.05    15900.19    550.50 o 
  -5  27   1     4767.29     5143.29    303.75 o 
  -3  27   1    29193.77    26508.06   1102.95 o 
  -1  27   1     9878.64     9148.50    455.35 o 
   1  27   1    29715.08    29933.47    823.69 o 
   3  27   1    16924.15    17001.98    548.89 o 
   5  27   1    44839.14    46223.04   1201.64 o 
   7  27   1     4807.76     4891.14    309.97 o 
   9  27   1    11057.13    12073.95    488.45 o 
  11  27   1     5597.55     6096.10   1089.97 o 
 -10  28   1       11.71      -87.03    265.75 o 
  -8  28   1      379.93      751.43    224.69 o 
  -6  28   1       83.67      100.02    195.49 o 
  -4  28   1       29.27      340.69    191.93 o 
  -2  28   1     2229.19     1979.62    265.99 o 
   0  28   1     2791.29     3068.27    294.55 o 
   2  28   1      592.05      661.03    193.69 o 
   4  28   1     1502.72     1646.39    246.06 o 
   6  28   1       55.00      -73.96    186.52 o 
   8  28   1       21.78      209.01    200.81 o 
  10  28   1        1.25      -56.74    275.53 o 
  -9  29   1     6068.20     6956.39    680.85 o 
  -7  29   1    12973.48    13811.59    521.46 o 
  -5  29   1     3917.62     4418.07    616.80 o 
  -3  29   1    16849.18    16991.28    816.44 o 
  -1  29   1     8000.12     8262.16    460.97 o 
   1  29   1    32181.54    35890.17   1589.85 o 
   3  29   1     9213.10     9052.36    401.69 o 
   5  29   1    13388.08    13574.81    510.11 o 
   7  29   1     1706.78     1869.33    250.24 o 
   9  29   1    19001.79    20716.13    829.97 o 
  -8  30   1      957.56      457.85    394.68 o 
  -6  30   1      151.16        8.98    250.16 o 
  -4  30   1     3680.50     3702.03    357.51 o 
  -2  30   1     2267.07     1869.30    290.87 o 
   0  30   1     1764.36     2048.24    298.67 o 
   2  30   1       11.91       11.76    198.68 o 
   4  30   1     5614.14     5889.12    500.92 o 
   6  30   1      781.00      610.35    248.20 o 
  -5  31   1     1312.33     1347.35    296.47 o 
  -3  31   1    12026.86    12272.83    600.37 o 
  -1  31   1     9968.12    10083.75    529.61 o 
   1  31   1    22489.42    22963.28    872.44 o 
   3  31   1     8766.39     8718.18    416.53 o 
   5  31   1     5754.64     6424.04    441.20 o 
  -2  32   1       28.37      -33.21    358.83 o 
   0  32   1     5685.21     6263.11    446.11 o 
   2  32   1     3444.97     3141.72    499.63 o 
 -18   0   2     8141.02     8612.97    716.17 o 
 -16   0   2    68992.35    65729.17   2839.33 o 
 -14   0   2    29696.44    29451.30   1404.18 o 
 -12   0   2   168417.30   160037.38   6404.52 o 
 -10   0   2    18529.66    16405.05    818.62 o 
  -8   0   2   193115.89   196413.81   5426.93 o 
  -6   0   2    83634.80    82705.13   3038.89 o 
  -4   0   2    33712.57    38608.35   1121.37 o 
  -2   0   2    95932.58    88861.02   3544.05 o 
   2   0   2    34399.56    32099.96   1288.10 o 
   4   0   2   420183.13   399108.00  15500.63 o 
   6   0   2    44875.73    44322.60   1276.82 o 
   8   0   2   211791.27   202007.14   5596.25 o 
  10   0   2   191476.91   191615.08   5333.62 o 
  12   0   2    53434.66    53808.76   1597.67 o 
  14   0   2     3432.72     3559.53    424.75 o 
  16   0   2    30167.16    27896.95   1374.41 o 
  18   0   2     8152.51     8595.34    719.43 o 
  20   0   2    22769.39    23944.92   1358.14 o 
 -19   1   2      444.73      217.41    266.58 o 
 -17   1   2     1842.00     1770.34    281.07 o 
 -15   1   2     2059.27     2779.76    518.81 o 
 -13   1   2        2.19     -153.81    153.81 o 
 -11   1   2    24273.21    24164.39   1070.14 o 
  -9   1   2     3006.41     3207.84    178.79 o 
  -7   1   2    17475.97    17914.91    583.65 o 
  -5   1   2     7226.00     7707.19    199.98 o 
  -3   1   2      217.65      509.93     45.70 o 
   3   1   2    28397.65    30345.93    614.57 o 
   5   1   2     2150.25     2619.45    136.46 o 
   7   1   2    20690.66    22077.63    482.92 o 
   9   1   2     8640.84     8649.33    247.18 o 
  11   1   2      509.42      499.99    101.48 o 
  13   1   2     1424.98     1624.25    220.04 o 
  15   1   2     1469.85     1390.38    475.14 o 
  17   1   2     1953.43     1950.46    292.00 o 
  19   1   2       13.50       67.56    276.92 o 
 -18   2   2     4508.86     4836.43    398.47 o 
 -16   2   2    26375.21    27663.82   1697.41 o 
 -14   2   2    15331.94    15068.13    610.80 o 
 -12   2   2    98688.31    97114.14   3587.96 o 
 -10   2   2    41788.14    41353.17   2003.86 o 
  -8   2   2   125151.79   129689.12   2549.81 o 
  -6   2   2    71605.63    75779.45   2233.69 o 
  -4   2   2    43238.82    42748.71    868.87 o 
  -2   2   2   173029.88   173204.25   3922.13 o 
   2   2   2    35665.55    34478.74   1381.00 o 
   4   2   2   300632.78   289668.03   9984.97 o 
   6   2   2   141269.63   144873.94   2842.49 o 
   8   2   2   122733.49   127711.56   2524.35 o 
  10   2   2    58460.24    59493.13   1224.05 o 
  12   2   2   129503.66   120400.41   2411.82 o 
  14   2   2    12333.11    12290.62    533.42 o 
  16   2   2    38408.69    40696.18   1323.55 o 
  18   2   2     2551.02     3149.94    442.60 o 
  20   2   2    24539.76    26279.90   1020.34 o 
 -19   3   2     8428.04     9420.82    542.75 o 
 -17   3   2      200.47      215.78    605.99 o 
 -15   3   2    15603.86    16229.23    823.03 o 
 -13   3   2     9458.90     9377.93    445.13 o 
 -11   3   2      526.30      676.60    167.52 o 
  -9   3   2     5207.79     5438.49    210.17 o 
  -7   3   2    22830.42    22476.00    478.35 o 
  -5   3   2    43682.92    45351.41    927.92 o 
  -3   3   2     8069.48     9191.29    219.35 o 
  -1   3   2      297.12      571.03     53.79 o 
   1   3   2     5188.52     4661.21    238.90 o 
   3   3   2    86239.96    92678.81   2102.18 o 
   5   3   2   184152.98   189353.09   3698.80 o 
   7   3   2    11397.75    12299.61    301.63 o 
   9   3   2    33777.49    34474.80    738.57 o 
  11   3   2     1770.18     1824.74    130.36 o 
  13   3   2    11689.73    12286.12    545.40 o 
  15   3   2     5617.25     5709.99    378.56 o 
  17   3   2     1366.53     1575.82    275.43 o 
  19   3   2      506.89      644.77    406.71 o 
 -18   4   2    11613.14    11191.54    579.79 o 
 -16   4   2    35786.19    35192.36   1183.82 o 
 -14   4   2    10578.89    10780.16    501.65 o 
 -12   4   2    56946.45    57769.44   2470.32 o 
 -10   4   2    50449.10    50607.60   1513.29 o 
  -8   4   2   116319.75   110214.09   2504.96 o 
  -6   4   2    48126.60    43783.07    893.38 o 
  -4   4   2   120252.78   126347.26   2226.40 o 
  -2   4   2    59887.82    61255.59   1083.81 o 
   0   4   2   355831.31   343665.25   9413.44 o 
   2   4   2    65414.04    66860.72   1515.37 o 
   4   4   2   185745.55   189907.92   4276.39 o 
   6   4   2   117914.13   122150.24   2408.55 o 
   8   4   2   107438.53   106331.91   2115.03 o 
  10   4   2    15174.54    15480.34    387.82 o 
  12   4   2    35895.48    34712.05    765.44 o 
  14   4   2     7677.70     7507.60    410.31 o 
  16   4   2    30106.82    29400.54   1018.45 o 
  18   4   2     8190.17     8285.84    566.94 o 
  20   4   2    18303.71    17151.75   1092.93 o 
 -19   5   2    13329.25    13469.07    649.71 o 
 -17   5   2     2595.38     2975.12    331.39 o 
 -15   5   2    32900.93    32803.75   1106.16 o 
 -13   5   2     4559.92     4691.59    317.66 o 
 -11   5   2    14298.33    13983.05    544.15 o 
  -9   5   2       64.79      111.95     64.55 o 
  -7   5   2    52632.79    53859.40   1331.82 o 
  -5   5   2     7898.72     7805.62    329.33 o 
  -3   5   2    74615.09    77807.23   1258.26 o 
  -1   5   2     1335.21     1564.94     61.33 o 
   1   5   2    91330.71    89648.13   2023.66 o 
   3   5   2    38873.80    43684.13   1007.98 o 
   5   5   2   105885.32   111810.98   2542.41 o 
   7   5   2    16653.89    17117.93    396.77 o 
   9   5   2    46545.88    47448.79    989.30 o 
  11   5   2     9481.89     9815.59    291.23 o 
  13   5   2    25886.02    26754.29    902.27 o 
  15   5   2     4315.11     4863.21    347.63 o 
  17   5   2    17518.06    18512.88    746.37 o 
  19   5   2     1946.91     1805.15    332.55 o 
 -18   6   2    11679.55    12234.25    606.53 o 
 -16   6   2    17835.78    17897.88   1300.86 o 
 -14   6   2     6062.05     6345.20    382.46 o 
 -12   6   2    63010.64    60363.57   1810.13 o 
 -10   6   2    70645.34    68923.44   2438.64 o 
  -8   6   2    54001.98    53151.19   1256.93 o 
  -6   6   2    89283.23    89779.42   1786.95 o 
  -4   6   2   311050.34   329050.44   6425.52 o 
  -2   6   2     4653.57     5331.83    130.98 o 
   0   6   2    27503.14    25498.05    595.66 o 
   2   6   2     1137.34     1681.26    258.85 o 
   4   6   2   190882.81   199331.73   4486.20 o 
   6   6   2    62057.18    59865.70   1395.58 o 
   8   6   2    47763.88    46052.59    955.82 o 
  10   6   2     9872.99     9479.42    352.54 o 
  12   6   2    13072.63    13269.70    703.35 o 
  14   6   2    21750.26    21357.97    921.74 o 
  16   6   2    13022.02    13105.05    584.91 o 
  18   6   2     4044.14     5301.31    409.31 o 
 -19   7   2    24455.51    26226.66    993.49 o 
 -17   7   2       36.32      113.03    228.98 o 
 -15   7   2    29314.30    29765.99   1399.55 o 
 -13   7   2     9429.57     9789.86    454.95 o 
 -11   7   2    61121.20    61709.87   1834.68 o 
  -9   7   2     5201.42     5391.78    219.21 o 
  -7   7   2    36823.43    37300.67   1111.81 o 
  -5   7   2    19409.95    20259.61    437.87 o 
  -3   7   2   260516.52   281081.84   6221.86 o 
  -1   7   2     4648.73     5311.34    126.20 o 
   1   7   2   105578.88   108365.26   2444.89 o 
   3   7   2     2353.39     2320.84    104.56 o 
   5   7   2   104185.17   105700.48   2411.58 o 
   7   7   2     6160.73     6812.61    241.92 o 
   9   7   2    29863.69    28285.00    749.30 o 
  11   7   2     9412.67     9792.66    292.32 o 
  13   7   2    71505.96    73381.38   2174.23 o 
  15   7   2     1484.91     1491.21    395.35 o 
  17   7   2    15829.20    17134.09   1209.26 o 
  19   7   2     1922.74     2197.27    332.06 o 
 -18   8   2      964.20      669.22    265.38 o 
 -16   8   2    17925.68    16845.84    692.17 o 
 -14   8   2     7667.68     7774.12    658.54 o 
 -12   8   2    12995.47    11912.38    503.11 o 
 -10   8   2    25503.64    25600.62   1582.05 o 
  -8   8   2    44703.64    42206.95   1917.62 o 
  -6   8   2   160697.02   168593.64   3322.61 o 
  -4   8   2    80834.81    84249.88   1492.48 o 
  -2   8   2     5967.70     7017.88    189.95 o 
   0   8   2    79982.34    84869.21   1674.61 o 
   2   8   2    31103.97    31442.34    790.26 o 
   4   8   2    71465.54    72672.59   1668.80 o 
   6   8   2     4804.04     5740.20    209.74 o 
   8   8   2    73827.04    73549.63   1719.01 o 
  10   8   2    18725.45    18105.40    440.54 o 
  12   8   2     1870.03     2262.63    458.85 o 
  14   8   2     6443.14     6645.02    386.99 o 
  16   8   2    17173.42    17704.23   1947.05 o 
  18   8   2     2320.07     2715.89    406.12 o 
 -19   9   2    15586.69    15970.55   1015.15 o 
 -17   9   2      168.85       75.33    243.76 o 
 -15   9   2    51384.09    51045.64   1716.79 o 
 -13   9   2     2219.28     2330.65    249.47 o 
 -11   9   2    84393.36    83652.02   2432.54 o 
  -9   9   2    13249.11    13060.68    391.38 o 
  -7   9   2    83979.09    85503.11   1979.42 o 
  -5   9   2    20408.59    23141.67    496.98 o 
  -3   9   2   173968.94   179147.14   4609.67 o 
  -1   9   2    14308.26    15891.54    497.92 o 
   1   9   2   332151.41   334809.53  13228.01 o 
   3   9   2    26574.37    26895.27    648.07 o 
   5   9   2    48325.29    49980.95   1174.89 o 
   7   9   2     5794.30     5914.99    248.84 o 
   9   9   2    92968.05    89763.48   1809.99 o 
  11   9   2     3728.07     3661.01    176.46 o 
  13   9   2    59939.74    60338.65   2134.14 o 
  15   9   2     2752.43     2695.72    286.06 o 
  17   9   2    32804.02    30808.86   1074.08 o 
  19   9   2      366.46      313.11    579.29 o 
 -18  10   2     1144.40      871.54    280.42 o 
 -16  10   2     2833.93     3224.14    321.73 o 
 -14  10   2     2401.34     2482.92    275.91 o 
 -12  10   2     7460.17     7631.57    708.75 o 
 -10  10   2     5352.97     5808.53    248.93 o 
  -8  10   2     8632.69     8865.78    298.65 o 
  -6  10   2    20362.79    19496.67    513.13 o 
  -4  10   2    22613.89    25006.28    536.57 o 
  -2  10   2     8885.18     8858.63    221.23 o 
   0  10   2    43865.58    45155.83   1051.88 o 
   2  10   2     8579.69     8943.69    257.18 o 
   4  10   2    66179.31    70407.80   1756.43 o 
   6  10   2      219.07      252.21     83.04 o 
   8  10   2    10373.47     9663.80    318.13 o 
  10  10   2    13042.42    13142.50    354.62 o 
  12  10   2     1347.09     1465.76    188.13 o 
  14  10   2     6683.88     7180.33    405.56 o 
  16  10   2     5682.22     6158.46    409.93 o 
  18  10   2     1440.38     1317.58    408.37 o 
 -17  11   2     3624.12     3661.33    522.77 o 
 -15  11   2    41356.67    39653.13   1293.64 o 
 -13  11   2     1701.48     2199.86    250.81 o 
 -11  11   2   116910.33   109041.27   4437.05 o 
  -9  11   2    14356.36    15047.89    441.45 o 
  -7  11   2    90205.68    95225.64   2609.52 o 
  -5  11   2      335.86      650.59    156.72 o 
  -3  11   2   242439.86   250050.80   4873.54 o 
  -1  11   2     9214.95     8942.63    261.28 o 
   1  11   2   283405.94   301533.00   8478.07 o 
   3  11   2    35754.11    36307.16    867.95 o 
   5  11   2    42188.28    44436.50   1059.24 o 
   7  11   2    11218.55    11505.99    691.79 o 
   9  11   2   103711.64    97516.86   2270.75 o 
  11  11   2     5137.19     5439.02    214.90 o 
  13  11   2    46986.37    44903.22   1403.00 o 
  15  11   2      634.56      895.14    332.80 o 
  17  11   2    38912.50    40660.03   1344.47 o 
 -18  12   2      127.34      128.81    255.86 o 
 -16  12   2      282.21      414.22    321.39 o 
 -14  12   2      376.93       75.86    193.81 o 
 -12  12   2    19649.17    18463.32   1243.61 o 
 -10  12   2     1854.69     1695.54    176.70 o 
  -8  12   2     2633.56     2408.13    162.11 o 
  -6  12   2      275.71      429.63     99.10 o 
  -4  12   2      229.87      262.58     70.40 o 
  -2  12   2     7032.51     7384.80    205.47 o 
   0  12   2      127.98      156.69     64.75 o 
   2  12   2     1911.62     1989.95    111.03 o 
   4  12   2     8653.78     8992.50    280.06 o 
   6  12   2      515.11      463.62     97.26 o 
   8  12   2      929.81      920.75    122.78 o 
  10  12   2     8929.38     9239.62    338.58 o 
  12  12   2      747.18     1038.97    156.72 o 
  14  12   2     2062.05     2056.67    262.09 o 
  16  12   2     1062.05     1373.26    273.87 o 
  18  12   2      265.99      -11.04    263.18 o 
 -17  13   2      344.73      290.27    247.24 o 
 -15  13   2    33840.24    32698.58   1107.16 o 
 -13  13   2      504.87      489.81    198.21 o 
 -11  13   2    51401.19    49424.91   2401.57 o 
  -9  13   2     4225.03     4741.39    340.28 o 
  -7  13   2   224707.83   228188.50   5178.29 o 
  -5  13   2    28779.17    28451.23    995.30 o 
  -3  13   2   208029.22   213197.17   4819.18 o 
  -1  13   2     9467.12    10123.47    259.70 o 
   1  13   2   159477.44   160703.41   4461.25 o 
   3  13   2     3810.58     3919.35    171.55 o 
   5  13   2    44643.68    46463.18   1114.06 o 
   7  13   2     1903.84     2142.82    151.65 o 
   9  13   2    94373.09    95024.40   2224.62 o 
  11  13   2     9877.82    10227.65    312.56 o 
  13  13   2    61281.84    57564.61   1749.68 o 
  15  13   2     1064.68     1172.54    248.83 o 
  17  13   2    36333.36    36926.57   1246.03 o 
 -16  14   2       64.16     -224.62    224.62 o 
 -14  14   2     1198.34     1332.52    248.32 o 
 -12  14   2     1283.83     1491.41    225.62 o 
 -10  14   2      349.62      360.89    134.63 o 
  -8  14   2       79.25       97.97    113.17 o 
  -6  14   2     1074.30     1288.03    238.81 o 
  -4  14   2    11162.72    11715.71    305.08 o 
  -2  14   2    16157.74    15759.26    369.82 o 
   0  14   2      477.09      765.73    115.64 o 
   2  14   2     5052.64     5565.78    206.82 o 
   4  14   2      545.06      614.07     97.82 o 
   6  14   2      289.71      350.04    128.10 o 
   8  14   2     2881.72     2891.05    183.17 o 
  10  14   2       33.15     -102.08    115.63 o 
  12  14   2     1378.19     1528.95    178.79 o 
  14  14   2       57.12      307.69    292.08 o 
  16  14   2      571.49      747.14    637.92 o 
 -17  15   2      714.24      663.67    277.62 o 
 -15  15   2    27060.39    26163.71    939.27 o 
 -13  15   2      222.35      278.23    248.45 o 
 -11  15   2    49313.20    47594.38   2554.63 o 
  -9  15   2      749.37     1390.88    375.42 o 
  -7  15   2    48512.58    47009.72   1414.03 o 
  -5  15   2    22226.45    21922.71    720.40 o 
  -3  15   2   209674.11   210215.75   4761.71 o 
  -1  15   2    16788.32    17571.65    508.96 o 
   1  15   2   135930.77   130729.32   5240.93 o 
   3  15   2      210.31      323.33     91.21 o 
   5  15   2   182722.27   173904.41   3960.84 o 
   7  15   2     6778.34     6626.50    266.68 o 
   9  15   2    53765.66    52504.25   1286.42 o 
  11  15   2    19464.03    18987.21    562.16 o 
  13  15   2    44187.29    43407.32   1374.78 o 
  15  15   2      919.79      855.11    240.97 o 
  17  15   2    26187.99    26152.43    974.27 o 
 -16  16   2      127.93      226.67    450.66 o 
 -14  16   2     2282.71     2224.75    275.55 o 
 -12  16   2     4184.60     4368.35    327.00 o 
 -10  16   2      619.11      715.94    153.31 o 
  -8  16   2     6702.62     7131.48    410.73 o 
  -6  16   2    35986.06    35224.57    889.58 o 
  -4  16   2    41747.51    42490.28    897.78 o 
  -2  16   2     2996.53     3394.73    148.41 o 
   0  16   2     3838.79     3704.05    170.74 o 
   2  16   2     3504.02     3693.17    289.71 o 
   4  16   2     9559.05    10118.19    326.04 o 
   6  16   2     8171.96     8100.82    296.72 o 
   8  16   2     2037.23     2059.56    173.47 o 
  10  16   2      176.52      551.00    143.08 o 
  12  16   2     1728.45     1854.29    195.44 o 
  14  16   2     4973.42     5618.60    381.08 o 
  16  16   2     6460.94     7478.18    465.27 o 
 -15  17   2    31521.38    30080.75   1061.25 o 
 -13  17   2     1518.36     1515.59    251.37 o 
 -11  17   2    33256.16    32292.82   1064.42 o 
  -9  17   2      422.69      549.61    144.48 o 
  -7  17   2    97091.98    97734.37   3655.02 o 
  -5  17   2    33931.64    32320.05    823.34 o 
  -3  17   2   139258.05   143749.52   4996.86 o 
  -1  17   2     4055.90     4032.71    164.52 o 
   1  17   2    88626.49    88087.71   2043.18 o 
   3  17   2      144.94      265.64     85.00 o 
   5  17   2    50360.23    48791.78   1185.08 o 
   7  17   2      215.96      404.35    127.97 o 
   9  17   2    25123.52    24782.47    788.85 o 
  11  17   2    14041.96    13632.72    459.50 o 
  13  17   2    44545.86    43626.41   1393.42 o 
  15  17   2      823.38      272.13    252.82 o 
 -16  18   2     4449.51     5073.77    406.03 o 
 -14  18   2     2220.60     2212.69    297.74 o 
 -12  18   2    11194.16    11765.26    533.79 o 
 -10  18   2    17667.88    17381.48    535.81 o 
  -8  18   2     5961.71     6051.30    278.26 o 
  -6  18   2      396.42      121.25    120.85 o 
  -4  18   2     3673.27     4036.84    205.61 o 
  -2  18   2    33584.14    32241.46    705.17 o 
   0  18   2    37534.05    35760.82    885.60 o 
   2  18   2      238.36      375.41    107.66 o 
   4  18   2    42872.52    40742.15   1486.94 o 
   6  18   2    11396.19    11476.00    377.50 o 
   8  18   2    13340.09    13476.22    438.14 o 
  10  18   2      203.93      317.32    151.24 o 
  12  18   2     9112.82     9054.75    430.61 o 
  14  18   2     8256.78     8729.81    483.49 o 
  16  18   2     5495.54     5780.95    550.52 o 
 -15  19   2    42130.50    43745.09   3750.78 o 
 -13  19   2     2014.21     1884.57    285.22 o 
 -11  19   2    10188.68    10042.93    485.33 o 
  -9  19   2    10426.85    10460.27    388.82 o 
  -7  19   2    35223.52    36638.85    945.40 o 
  -5  19   2      393.45      543.89    128.72 o 
  -3  19   2    35038.54    33427.50    736.66 o 
  -1  19   2     1829.73     1925.59    151.34 o 
   1  19   2    67773.59    68857.63   3150.47 o 
   3  19   2     2665.09     3233.41    187.66 o 
   5  19   2    75682.69    78741.27   1862.62 o 
   7  19   2    24125.86    23639.77    653.62 o 
   9  19   2    37251.54    36107.40    945.68 o 
  11  19   2      135.84       93.20    157.90 o 
  13  19   2    40045.57    42774.05   1384.99 o 
  15  19   2     5602.07     6074.49    750.22 o 
 -14  20   2    10352.81     9573.61    520.23 o 
 -12  20   2    17680.74    17174.09    691.51 o 
 -10  20   2     6639.61     6766.87    320.27 o 
  -8  20   2    26290.63    25482.49    710.43 o 
  -6  20   2    11561.42    11741.67    402.32 o 
  -4  20   2    32724.32    34237.50    878.60 o 
  -2  20   2     4540.40     4957.46    263.10 o 
   0  20   2    39567.44    37661.93    942.93 o 
   2  20   2     7413.53     7698.77    359.56 o 
   4  20   2    24733.20    24774.97    667.86 o 
   6  20   2     2657.04     2717.92    196.94 o 
   8  20   2     9483.30     8918.24    353.46 o 
  10  20   2    16485.31    16857.14    537.40 o 
  12  20   2     9703.45     9607.00    400.90 o 
  14  20   2     2630.77     2106.90    294.23 o 
 -15  21   2    13460.78    13964.78    911.99 o 
 -13  21   2     1794.26     1826.61    285.16 o 
 -11  21   2     8346.22     8228.27    448.96 o 
  -9  21   2     3011.36     3005.46    278.02 o 
  -7  21   2    14401.64    14838.75    480.82 o 
  -5  21   2     3401.90     3669.46    447.25 o 
  -3  21   2    32757.17    32288.02    725.32 o 
  -1  21   2     1038.99     1194.52    147.61 o 
   1  21   2    56234.02    55005.51   1330.29 o 
   3  21   2     2093.74     1927.53    168.44 o 
   5  21   2    21086.19    21709.21    614.76 o 
   7  21   2     1140.30     1244.74    224.61 o 
   9  21   2    18033.64    18219.36    772.31 o 
  11  21   2      895.85      639.59    184.98 o 
  13  21   2    22526.53    22175.19    843.38 o 
  15  21   2      911.49      522.98    388.16 o 
 -14  22   2     2637.68     2798.51    336.83 o 
 -12  22   2    11299.62    10784.97    531.76 o 
 -10  22   2     8837.63     8966.06    382.36 o 
  -8  22   2    30901.39    30814.46    840.12 o 
  -6  22   2    11122.73    10935.72    399.65 o 
  -4  22   2    15742.49    15887.60    491.09 o 
  -2  22   2    21230.55    20754.42    583.86 o 
   0  22   2    35674.23    35511.19    907.17 o 
   2  22   2    13830.45    14632.79    452.49 o 
   4  22   2    24021.05    25362.62    844.22 o 
   6  22   2    14793.01    15384.82    490.04 o 
   8  22   2    39556.30    39942.94   1041.18 o 
  10  22   2     7711.62     7700.51    355.12 o 
  12  22   2    20660.38    19960.76   1114.56 o 
  14  22   2      995.78      999.38    291.76 o 
 -13  23   2       27.91       72.72    337.34 o 
 -11  23   2     3552.19     3413.77    696.37 o 
  -9  23   2     5676.30     6126.43    319.45 o 
  -7  23   2     5003.11     5546.42    293.44 o 
  -5  23   2     1016.19      794.88    170.32 o 
  -3  23   2    12860.14    12846.68    673.40 o 
  -1  23   2       34.50     -123.75    123.75 o 
   1  23   2    18260.50    17261.91    515.46 o 
   3  23   2     1382.87     1417.08    205.82 o 
   5  23   2     5380.28     5230.94    272.11 o 
   7  23   2      181.18      213.09    164.66 o 
   9  23   2     6054.11     7152.04    344.15 o 
  11  23   2     2505.17     2772.38    257.88 o 
  13  23   2    12102.75    12748.61    602.69 o 
 -12  24   2    14597.05    14482.40    650.45 o 
 -10  24   2    10202.90    10535.15    496.83 o 
  -8  24   2    28223.85    28758.92    813.64 o 
  -6  24   2    15981.60    15113.34    502.58 o 
  -4  24   2    23642.57    23739.03    758.85 o 
  -2  24   2     4927.94     5181.38    265.71 o 
   0  24   2    30607.46    30629.73    821.49 o 
   2  24   2    24118.40    23371.05    657.00 o 
   4  24   2    20721.46    21191.38    678.53 o 
   6  24   2    22790.64    24175.64    693.37 o 
   8  24   2    47506.16    48633.55   1247.10 o 
  10  24   2    13481.32    13994.83    511.32 o 
  12  24   2    18184.28    18625.62    624.97 o 
 -11  25   2     4129.58     4244.38    542.33 o 
  -9  25   2       61.88     -138.04    185.12 o 
  -7  25   2      452.62      325.57    180.54 o 
  -5  25   2     3335.24     3997.83    333.81 o 
  -3  25   2    10950.69    11337.02    496.43 o 
  -1  25   2      472.43      448.68    153.64 o 
   1  25   2      762.42      832.52    164.61 o 
   3  25   2      355.61       90.58    151.22 o 
   5  25   2     3207.64     2987.32    238.05 o 
   7  25   2     1160.08     1281.25    204.72 o 
   9  25   2      250.65      590.94    199.88 o 
  11  25   2     3110.78     3451.69    289.72 o 
  13  25   2      793.67      202.55    395.98 o 
 -10  26   2    10028.68     9577.34    525.36 o 
  -8  26   2     9444.95    10413.87    438.30 o 
  -6  26   2     4147.97     3959.34    328.08 o 
  -4  26   2    30702.30    30998.34   1041.01 o 
  -2  26   2    17178.30    17852.55    676.54 o 
   0  26   2    17165.15    16921.32    530.54 o 
   2  26   2     7260.90     7720.17    338.65 o 
   4  26   2    47780.70    48257.68   1414.85 o 
   6  26   2    23234.10    23623.50    700.40 o 
   8  26   2    23955.02    24593.93    738.74 o 
  10  26   2     5304.95     5569.18    341.24 o 
  12  26   2    20976.07    21302.42    845.73 o 
  -9  27   2       47.68     -115.82    198.27 o 
  -7  27   2      682.20      517.13    202.63 o 
  -5  27   2      780.90      759.11    238.84 o 
  -3  27   2        0.67      -72.97    195.34 o 
  -1  27   2     3382.76     3232.40    411.48 o 
   1  27   2      269.76      338.10    171.39 o 
   3  27   2      793.97      907.18    193.26 o 
   5  27   2      412.77      266.30    184.61 o 
   7  27   2       27.37     -185.74    185.74 o 
   9  27   2      834.19      795.62    222.06 o 
  11  27   2       80.45      -99.74    394.98 o 
  -8  28   2    22002.62    22789.21    717.40 o 
  -6  28   2    11349.33    11146.42   1466.59 o 
  -4  28   2    17495.41    18213.19    720.75 o 
  -2  28   2     9466.46     9820.95    486.40 o 
   0  28   2    29799.75    29503.45    856.19 o 
   2  28   2     9750.33     9456.10    393.55 o 
   4  28   2    20771.58    20600.92    644.26 o 
   6  28   2     6412.90     7071.44    361.21 o 
   8  28   2    16461.10    16342.09    609.45 o 
  10  28   2     6034.56     6665.57    651.53 o 
  -9  29   2        4.69      118.53    391.39 o 
  -7  29   2      408.64      510.04    264.30 o 
  -5  29   2      758.61      847.29    253.98 o 
  -3  29   2      103.51      225.99    256.92 o 
  -1  29   2      471.28       43.88    219.29 o 
   1  29   2     1002.42     1192.87    210.63 o 
   3  29   2     1059.64     1096.20    214.92 o 
   5  29   2     6266.19     6982.41    511.62 o 
   7  29   2      361.65      338.13    239.19 o 
   9  29   2     3748.09     2730.09    475.53 o 
  -6  30   2     7065.75     7700.74    476.63 o 
  -4  30   2     9103.47     9679.29    524.86 o 
  -2  30   2     6244.44     7297.91    469.44 o 
   0  30   2    18060.73    19293.24    761.11 o 
   2  30   2     4338.66     5215.59    321.95 o 
   4  30   2    29241.72    29941.78    870.47 o 
   6  30   2     3054.55     2921.17    280.79 o 
  -5  31   2      501.50      299.58    392.71 o 
  -3  31   2     4872.94     5663.62    413.84 o 
  -1  31   2      799.11      955.78    266.56 o 
   1  31   2     1588.75     1613.58    292.67 o 
   3  31   2      589.20      218.00    216.10 o 
   5  31   2     6995.82     7093.07    639.20 o 
  -2  32   2     1401.46      798.50    414.23 o 
   0  32   2    14804.14    15163.87    971.42 o 
   2  32   2     1840.94     1462.23    437.69 o 
 -19   1   3    26685.08    28648.53   1063.13 o 
 -17   1   3     5431.61     6014.85    409.43 o 
 -15   1   3    97305.89    94223.49   2776.39 o 
 -13   1   3      119.24      230.17    254.31 o 
 -11   1   3   110185.76   115248.80   3413.98 o 
  -9   1   3     2015.04     2032.06    210.08 o 
  -7   1   3   237275.34   235376.50   4651.19 o 
  -5   1   3      108.34      400.11     75.29 o 
  -3   1   3   176153.03   180409.05   3550.00 o 
  -1   1   3     1096.48     1403.41    129.66 o 
   1   1   3   491716.00   470170.06  12881.38 o 
   3   1   3    11802.21    12651.72    511.60 o 
   5   1   3   217012.33   224563.58   4379.12 o 
   7   1   3     5666.85     5700.31    182.24 o 
   9   1   3   155870.92   152989.16   3021.61 o 
  11   1   3    20462.00    19963.24    478.06 o 
  13   1   3   112531.08   112018.43   3247.69 o 
  15   1   3        3.77      -59.67    191.56 o 
  17   1   3    43021.44    43353.58   2496.76 o 
  19   1   3     1534.42     1686.72    333.28 o 
 -18   2   3     5688.42     6429.15    445.47 o 
 -16   2   3     5419.52     5608.31    387.91 o 
 -14   2   3     1927.15     2174.41    255.28 o 
 -12   2   3       91.14     -131.08    139.39 o 
 -10   2   3     2575.69     2546.59    209.54 o 
  -8   2   3    33448.41    34631.59    856.11 o 
  -6   2   3     1427.82     2117.40    114.24 o 
  -4   2   3    29934.29    31628.01    653.41 o 
  -2   2   3    26757.96    25868.78    846.73 o 
   0   2   3     1314.65     1909.80    148.56 o 
   2   2   3    10010.33     9619.55    320.84 o 
   4   2   3    64326.68    67038.47   2197.06 o 
   6   2   3     6823.81     6731.77    192.94 o 
   8   2   3     3670.44     3770.74    148.64 o 
  10   2   3     6265.70     5888.84    214.32 o 
  12   2   3    26227.45    25633.25    593.55 o 
  14   2   3      354.82      284.95    212.31 o 
  16   2   3     1428.28     1497.42    264.07 o 
  18   2   3    10627.91    10963.10    565.47 o 
 -19   3   3    24476.85    24301.66   1221.06 o 
 -17   3   3     3957.19     4655.98    380.42 o 
 -15   3   3    42636.17    43367.59   1389.28 o 
 -13   3   3     2022.09     2365.89    240.97 o 
 -11   3   3   185341.50   186126.67   5229.98 o 
  -9   3   3       27.82       -2.24    112.11 o 
  -7   3   3   284291.06   277987.28   5731.89 o 
  -5   3   3     2725.68     2746.69    111.10 o 
  -3   3   3   190502.16   193724.98   4418.33 o 
  -1   3   3     2206.88     2739.99     98.80 o 
   1   3   3    20387.88    20306.85    845.52 o 
   3   3   3       48.47      318.42     47.74 o 
   5   3   3   221371.19   227307.92   4430.46 o 
   7   3   3      439.84      300.44     70.55 o 
   9   3   3   184520.81   185922.66   3659.99 o 
  11   3   3     1039.64     1323.05    123.65 o 
  13   3   3   101586.02   103280.26   2983.58 o 
  15   3   3      445.88      650.18    229.57 o 
  17   3   3    36014.88    35573.13   1254.36 o 
  19   3   3     1531.59     1753.98    465.04 o 
 -18   4   3     2775.31     2852.37    344.87 o 
 -16   4   3    10855.70    11580.17    840.55 o 
 -14   4   3    20550.05    20811.62    763.23 o 
 -12   4   3     1769.83     1863.48    242.63 o 
 -10   4   3    22069.06    22114.69    743.60 o 
  -8   4   3    43415.46    42326.93    778.60 o 
  -6   4   3    32319.29    35365.80    657.63 o 
  -4   4   3    15186.09    15142.63    308.26 o 
  -2   4   3     7341.83     7361.70    176.45 o 
   0   4   3   146707.63   146422.80   3308.29 o 
   2   4   3    14300.70    15110.73    457.15 o 
   4   4   3      652.18      733.27     67.84 o 
   6   4   3    39576.61    39492.63    913.88 o 
   8   4   3    23891.32    23818.33    662.72 o 
  10   4   3    29667.78    28899.50    644.41 o 
  12   4   3    15931.84    15359.89    402.34 o 
  14   4   3      417.32      503.97    193.50 o 
  16   4   3     5045.19     5196.66    374.53 o 
  18   4   3    10445.37    11635.44    831.00 o 
 -19   5   3    28386.21    28335.63   1046.39 o 
 -17   5   3      334.60      162.04    252.04 o 
 -15   5   3    17672.46    18160.42    711.57 o 
 -13   5   3     6784.23     6444.75    367.25 o 
 -11   5   3    81491.71    76847.31   4594.68 o 
  -9   5   3     7707.00     7367.16    355.29 o 
  -7   5   3   134539.11   136475.09   2698.37 o 
  -5   5   3    65751.97    73398.59   1313.87 o 
  -3   5   3   235153.19   251920.58   4713.67 o 
  -1   5   3    19193.47    20683.89    426.17 o 
   1   5   3    52855.43    53503.03   1496.32 o 
   3   5   3     9684.91     9107.47    244.55 o 
   5   5   3   262669.75   263819.81   5141.63 o 
   7   5   3     6296.16     7520.68    225.24 o 
   9   5   3   139491.55   136982.73   2718.85 o 
  11   5   3        2.30      104.81     99.44 o 
  13   5   3    58516.33    56711.75   1385.45 o 
  15   5   3     4495.31     4752.31    345.70 o 
  17   5   3    12448.14    11743.95    575.40 o 
  19   5   3      167.69      281.99    403.77 o 
 -18   6   3    17919.86    18554.97    773.12 o 
 -16   6   3     5348.88     5031.13    375.43 o 
 -14   6   3    19244.79    19817.72    743.97 o 
 -12   6   3    35849.33    34084.35   1096.98 o 
 -10   6   3    39113.05    39152.01   1208.01 o 
  -8   6   3    23219.09    22415.40    594.53 o 
  -6   6   3     1238.42     2170.85    309.83 o 
  -4   6   3    54072.01    57604.25   1508.01 o 
  -2   6   3   101954.59   100484.77   1980.02 o 
   0   6   3    16805.52    16151.69    392.40 o 
   2   6   3    19985.82    19991.49    480.19 o 
   4   6   3    60753.50    61677.51   1954.87 o 
   6   6   3   162600.38   174826.59   3428.60 o 
   8   6   3     4902.63     4746.46    192.43 o 
  10   6   3    24861.14    24683.59    636.55 o 
  12   6   3    32011.49    31996.68    718.86 o 
  14   6   3    19862.28    18755.48    709.84 o 
  16   6   3    10965.14    10976.14    532.04 o 
  18   6   3     5634.71     4494.19    554.44 o 
 -19   7   3    13103.78    13770.02    664.68 o 
 -17   7   3       70.71      -63.37    224.71 o 
 -15   7   3     7210.87     6985.43    874.84 o 
 -13   7   3     3861.58     4087.69    297.60 o 
 -11   7   3    29600.25    28539.49    935.17 o 
  -9   7   3      162.31      186.08     93.02 o 
  -7   7   3   165960.02   169560.22   4357.15 o 
  -5   7   3       31.13      173.66     65.49 o 
  -3   7   3   146144.94   156962.52   2753.86 o 
  -1   7   3       21.68       92.01     35.83 o 
   1   7   3   183610.59   182810.36   4556.53 o 
   3   7   3     1587.82     1633.01     86.78 o 
   5   7   3    42064.66    42568.12   1006.01 o 
   7   7   3     8167.38     9477.64    287.70 o 
   9   7   3   153344.98   150851.36   2985.52 o 
  11   7   3     1813.71     2071.42    143.81 o 
  13   7   3     9307.80     9240.96    504.52 o 
  15   7   3     1289.83     1280.86    262.15 o 
  17   7   3    13969.67    13721.06    622.76 o 
  19   7   3      423.67       73.59    404.43 o 
 -18   8   3     7559.42     7838.36    487.02 o 
 -16   8   3    16596.35    17546.62    715.88 o 
 -14   8   3    46190.87    44600.99   1410.80 o 
 -12   8   3    30417.35    27729.91   2098.29 o 
 -10   8   3    34400.68    33693.10   1062.28 o 
  -8   8   3    37797.73    36940.36   1002.68 o 
  -6   8   3    60833.51    66044.36   1330.70 o 
  -4   8   3    29897.54    30736.01    523.07 o 
  -2   8   3    67555.10    68300.02   1360.66 o 
   0   8   3    18400.45    17888.82    379.43 o 
   2   8   3   106998.81   107378.72   2431.52 o 
   4   8   3    85126.11    84617.79   1937.14 o 
   6   8   3    33670.37    34566.65    839.68 o 
   8   8   3    16825.26    16951.20    409.10 o 
  10   8   3    53329.60    51657.97   1083.66 o 
  12   8   3    40048.52    37250.72    819.05 o 
  14   8   3    24569.34    24532.26    913.43 o 
  16   8   3    25782.18    25448.46   2746.56 o 
  18   8   3    12131.35    11323.78    816.11 o 
 -17   9   3      776.42      700.21    251.65 o 
 -15   9   3     4216.29     4630.60    527.04 o 
 -13   9   3      650.77      842.51    200.69 o 
 -11   9   3    31135.53    28146.71    927.12 o 
  -9   9   3      127.47      224.86     99.37 o 
  -7   9   3    45606.20    44632.11    926.84 o 
  -5   9   3    28183.89    30793.27    647.03 o 
  -3   9   3   115127.73   121093.14   2138.96 o 
  -1   9   3    12730.58    13177.00    462.02 o 
   1   9   3    97909.64    95497.86   1883.84 o 
   3   9   3     6248.82     6245.48    201.00 o 
   5   9   3    33006.66    33799.68   1064.92 o 
   7   9   3     5968.65     6535.03    478.31 o 
   9   9   3    26540.25    26256.64    593.45 o 
  11   9   3     2769.88     2272.79    148.11 o 
  13   9   3     6555.84     6848.51    505.27 o 
  15   9   3      460.45      345.52    231.52 o 
  17   9   3     6935.11     7118.61    543.10 o 
  19   9   3     1574.75     1633.49    461.13 o 
 -18  10   3    19011.55    18289.94    762.11 o 
 -16  10   3    13148.91    12630.94    581.77 o 
 -14  10   3    49344.63    46219.19   1457.84 o 
 -12  10   3    18335.70    18983.34    693.89 o 
 -10  10   3    53863.48    54101.20   1619.02 o 
  -8  10   3    21146.03    21641.89    575.51 o 
  -6  10   3    53198.20    55339.18   1128.54 o 
  -4  10   3    74283.77    75956.88   1608.40 o 
  -2  10   3   123514.21   127011.93   2506.64 o 
   0  10   3   229987.16   230214.53   4502.43 o 
   2  10   3   146580.78   148642.91   2919.89 o 
   4  10   3   146885.42   150686.98   3415.33 o 
   6  10   3    62423.31    59408.17   1398.38 o 
   8  10   3    40337.38    41117.00   1168.50 o 
  10  10   3    14760.92    14540.99    381.20 o 
  12  10   3     9585.22    10218.75    316.98 o 
  14  10   3    32153.39    33334.75   1596.15 o 
  16  10   3    29447.47    28155.56    987.74 o 
  18  10   3     9056.45     9688.56    765.08 o 
 -17  11   3        2.62       18.48    242.06 o 
 -15  11   3     5389.63     5045.09    375.94 o 
 -13  11   3     2069.45     1485.07    234.13 o 
 -11  11   3     5404.57     5529.76    433.97 o 
  -9  11   3     1422.34     1587.29    144.78 o 
  -7  11   3    16036.91    16524.39    462.40 o 
  -5  11   3     8501.66     8850.59    245.83 o 
  -3  11   3     2192.13     2191.00    104.07 o 
  -1  11   3     2877.87     2856.69    113.43 o 
   1  11   3    48180.34    48958.43    991.00 o 
   3  11   3    16968.45    16709.84    912.62 o 
   5  11   3     3585.12     4035.90    177.12 o 
   7  11   3     4613.57     4705.72    206.18 o 
   9  11   3    17654.43    18225.76    516.47 o 
  11  11   3     6027.09     5577.40    221.42 o 
  13  11   3     5281.64     6285.00    620.00 o 
  15  11   3      681.95      561.72    221.43 o 
  17  11   3     3050.70     3393.75    500.27 o 
 -18  12   3     8111.78     8001.37    503.48 o 
 -16  12   3    24525.63    24439.45    900.89 o 
 -14  12   3    50548.83    47535.21   1495.79 o 
 -12  12   3     5261.88     5766.07    389.64 o 
 -10  12   3    29740.13    30923.75    997.61 o 
  -8  12   3    26083.63    26152.03   1044.00 o 
  -6  12   3   139217.98   131715.83   6414.54 o 
  -4  12   3   126860.33   125937.20   2488.88 o 
  -2  12   3    70907.16    76998.88   1539.38 o 
   0  12   3   159375.77   165068.16   5397.71 o 
   2  12   3   306341.38   302090.84   7330.34 o 
   4  12   3    56303.14    56140.94   1317.38 o 
   6  12   3    37207.43    37218.75   1086.79 o 
   8  12   3    50490.09    48010.89   1167.67 o 
  10  12   3    20320.10    19986.56    683.40 o 
  12  12   3    23999.60    22162.12    542.46 o 
  14  12   3    10871.22    11294.55    517.85 o 
  16  12   3    28647.91    28391.59    998.44 o 
  18  12   3    19314.50    20742.36   1182.39 o 
 -17  13   3      930.79      900.37    270.99 o 
 -15  13   3       15.00     -164.81    209.50 o 
 -13  13   3     2588.02     2481.76    270.50 o 
 -11  13   3     4889.18     5355.36    322.42 o 
  -9  13   3        0.17      -53.78    109.76 o 
  -7  13   3       12.43      240.87    107.55 o 
  -5  13   3     1310.48     1363.12    117.33 o 
  -3  13   3     1190.18     1300.30    140.23 o 
  -1  13   3    16511.97    17212.86    451.76 o 
   1  13   3     2100.25     2263.51    222.27 o 
   3  13   3    10718.72    11042.37    512.82 o 
   5  13   3    13183.70    13423.11    386.49 o 
   7  13   3     2107.60     2333.82    157.46 o 
   9  13   3     1270.17     1638.39    154.78 o 
  11  13   3      914.80      858.78    126.42 o 
  13  13   3     3575.29     3952.10    315.49 o 
  15  13   3      158.79      191.57    226.97 o 
  17  13   3      970.97     1103.28    407.70 o 
 -16  14   3    18908.03    19726.29    784.12 o 
 -14  14   3    15354.76    14568.77    615.95 o 
 -12  14   3    14995.29    14206.69    577.84 o 
 -10  14   3    81224.41    75630.25   3852.70 o 
  -8  14   3    10316.05    10218.25    347.96 o 
  -6  14   3    49759.64    48354.97   1511.18 o 
  -4  14   3   146791.06   144586.92   3682.79 o 
  -2  14   3    97182.49    94368.28   2171.59 o 
   0  14   3    60369.37    58527.12   1370.00 o 
   2  14   3    63080.25    60820.30   1421.12 o 
   4  14   3    58589.98    54420.91   1619.16 o 
   6  14   3    96856.48    92012.98   2137.93 o 
   8  14   3    36425.21    36342.13    918.65 o 
  10  14   3    12181.48    12429.08    675.26 o 
  12  14   3    41385.74    40466.89    897.64 o 
  14  14   3    32994.12    31869.50   1074.02 o 
  16  14   3    11900.74    12046.02    842.18 o 
 -17  15   3      202.26     -156.67    249.34 o 
 -15  15   3      148.95      124.46    277.10 o 
 -13  15   3     2335.42     2475.64    329.92 o 
 -11  15   3     1583.80     1991.73    241.63 o 
  -9  15   3     3514.70     3476.12    208.72 o 
  -7  15   3     5773.20     5756.41    369.93 o 
  -5  15   3      104.04      150.16    123.81 o 
  -3  15   3     9435.01     9555.74    266.22 o 
  -1  15   3     6282.17     6437.22    378.67 o 
   1  15   3    41647.76    43324.98   1038.24 o 
   3  15   3     6504.75     6360.36    318.57 o 
   5  15   3     1248.87     1267.65    129.81 o 
   7  15   3        2.22       92.80    127.79 o 
   9  15   3     7417.90     7426.89    300.40 o 
  11  15   3    10215.76    10970.45    520.00 o 
  13  15   3       99.94      193.16    157.52 o 
  15  15   3      683.46      651.67    244.89 o 
  17  15   3      322.98     1304.46    435.69 o 
 -16  16   3    19345.67    18121.10    747.80 o 
 -14  16   3    22232.35    22243.12   1050.73 o 
 -12  16   3    21703.56    20823.42    765.67 o 
 -10  16   3    34676.57    35186.64   1513.61 o 
  -8  16   3    18375.40    19092.72    549.36 o 
  -6  16   3   100426.77    99299.38   3603.19 o 
  -4  16   3    45421.60    45288.04    951.60 o 
  -2  16   3    42764.33    40007.35    970.52 o 
   0  16   3    67027.02    64577.37   1515.13 o 
   2  16   3    77662.73    75801.95   1766.93 o 
   4  16   3    32637.26    33837.50    843.41 o 
   6  16   3    49255.61    48908.11   2205.46 o 
   8  16   3    54706.80    53994.14   1319.68 o 
  10  16   3    17962.14    18606.86    554.59 o 
  12  16   3    20703.69    20188.39    521.41 o 
  14  16   3    15208.02    15577.32    648.52 o 
  16  16   3    11977.31    12069.96    859.11 o 
 -15  17   3     1552.80     1372.95    285.57 o 
 -13  17   3     1749.06     1698.77    260.60 o 
 -11  17   3    16533.43    15837.97    629.04 o 
  -9  17   3      107.86       83.48    132.01 o 
  -7  17   3      960.19     1005.45    145.28 o 
  -5  17   3     1213.42     1239.03    142.28 o 
  -3  17   3    36761.20    35447.79    765.08 o 
  -1  17   3      338.64      209.81     98.30 o 
   1  17   3    55273.64    49758.61   1192.52 o 
   3  17   3     5891.77     6059.46    240.58 o 
   5  17   3    33148.47    31954.87    967.62 o 
   7  17   3       81.21       85.34    119.54 o 
   9  17   3      962.13      943.16    169.15 o 
  11  17   3      482.34      394.60    186.03 o 
  13  17   3     3274.74     3087.34    248.60 o 
  15  17   3      249.56      498.21    375.12 o 
 -16  18   3     4838.79     4932.03    408.48 o 
 -14  18   3    14011.08    14529.87   1004.35 o 
 -12  18   3    18638.58    19269.40    733.97 o 
 -10  18   3    29693.61    27285.41    929.37 o 
  -8  18   3    21322.83    20371.01    589.20 o 
  -6  18   3     2113.64     2577.74    185.24 o 
  -4  18   3    59305.30    57268.64   1191.05 o 
  -2  18   3    52384.84    48744.60   1419.80 o 
   0  18   3    36539.32    36148.76    983.53 o 
   2  18   3    56014.39    55410.09   1325.85 o 
   4  18   3    11658.42    11983.04    379.26 o 
   6  18   3    78729.24    76318.52   2904.77 o 
   8  18   3     4189.65     4495.59    504.19 o 
  10  18   3    23555.76    22980.40    700.11 o 
  12  18   3    29416.15    30128.54    831.32 o 
  14  18   3    13264.63    13211.80    602.74 o 
  16  18   3    11261.30    14029.64    969.85 o 
 -15  19   3     9449.05     9951.54    534.62 o 
 -13  19   3      127.65      -81.35    210.47 o 
 -11  19   3    31379.67    30187.14   2425.56 o 
  -9  19   3     1049.16      548.23    187.63 o 
  -7  19   3    12195.81    12948.65    429.19 o 
  -5  19   3     3401.14     3445.03    337.34 o 
  -3  19   3    18721.36    18872.81    528.94 o 
  -1  19   3     1927.83     2468.21    166.72 o 
   1  19   3    30428.31    28739.62    737.84 o 
   3  19   3    10385.53    10980.92    358.89 o 
   5  19   3    33906.02    32357.79   1015.77 o 
   7  19   3      390.88      286.29    135.21 o 
   9  19   3    16907.59    17357.92    533.48 o 
  11  19   3     1402.38     1281.57    267.22 o 
  13  19   3    17519.63    17061.66    561.47 o 
  15  19   3       83.69      515.78    357.53 o 
 -14  20   3    31821.53    30933.90   1082.62 o 
 -12  20   3     5182.14     5146.02    379.92 o 
 -10  20   3    10083.45     9010.26    676.90 o 
  -8  20   3    23644.88    24462.53   1239.01 o 
  -6  20   3     2450.49     2677.41    199.01 o 
  -4  20   3      720.76      856.31    122.38 o 
  -2  20   3    15664.68    16410.74    477.90 o 
   0  20   3    66396.04    62698.82   1499.30 o 
   2  20   3    55126.97    52266.15   1268.13 o 
   4  20   3     3597.81     3902.61    212.25 o 
   6  20   3     6590.57     7216.43    558.63 o 
   8  20   3     8424.07     8869.74    354.46 o 
  10  20   3    30564.42    29901.82    826.32 o 
  12  20   3     7658.17     7745.54    361.28 o 
  14  20   3     8343.21     9606.03    758.53 o 
 -13  21   3       50.50     -127.17    227.26 o 
 -11  21   3    11995.91    12129.29    557.67 o 
  -9  21   3      550.64      355.66    168.11 o 
  -7  21   3    48647.38    49571.93   1475.18 o 
  -5  21   3      287.82       99.76    147.03 o 
  -3  21   3    37782.07    36596.38    931.04 o 
  -1  21   3      791.13      578.28    131.73 o 
   1  21   3    43314.34    42386.70   1092.89 o 
   3  21   3     4832.80     5388.79    248.35 o 
   5  21   3    35394.04    35577.95    992.19 o 
   7  21   3      929.37      916.64    293.30 o 
   9  21   3    30990.47    31411.03    856.35 o 
  11  21   3      383.00      114.05    177.35 o 
  13  21   3    19873.27    21261.00    817.81 o 
 -14  22   3    12557.85    12307.33    605.12 o 
 -12  22   3     8554.78     9085.00    497.92 o 
 -10  22   3    12597.05    12206.91    553.89 o 
  -8  22   3     6099.28     5940.13    302.75 o 
  -6  22   3      988.94      870.18    164.44 o 
  -4  22   3    11750.10    11341.45    478.11 o 
  -2  22   3    13114.81    13170.58    421.68 o 
   0  22   3    13626.25    14716.43    450.47 o 
   2  22   3    20106.14    19470.58    556.15 o 
   4  22   3     8021.00     7766.43    320.73 o 
   6  22   3     7971.47     8541.45    349.42 o 
   8  22   3      626.37      578.72    172.64 o 
  10  22   3     5477.24     6094.75    323.18 o 
  12  22   3    10670.39    11010.36    443.09 o 
  14  22   3     2692.08     3809.20    573.20 o 
 -13  23   3       26.44     -240.86    240.86 o 
 -11  23   3    19320.54    18366.65    736.71 o 
  -9  23   3      300.63      241.20    182.61 o 
  -7  23   3    60867.62    60493.43   1828.49 o 
  -5  23   3      206.12      185.87    182.37 o 
  -3  23   3    41594.82    45985.79   1154.11 o 
  -1  23   3     1034.57      818.40    153.02 o 
   1  23   3    23411.18    22897.01    635.19 o 
   3  23   3     2345.08     2823.22    205.46 o 
   5  23   3    44674.15    42597.46   1089.38 o 
   7  23   3      552.77      349.46    172.45 o 
   9  23   3    41265.51    41618.75   1095.37 o 
  11  23   3      265.98      279.96    199.31 o 
  13  23   3    20558.70    21209.66   1192.30 o 
 -12  24   3     1208.43     1134.85    276.20 o 
 -10  24   3     4343.05     4274.99    530.94 o 
  -8  24   3     1302.55     1049.57    197.79 o 
  -6  24   3      533.28      385.08    197.91 o 
  -4  24   3     6110.20     5881.96    354.08 o 
  -2  24   3     3801.08     4089.14    241.22 o 
   0  24   3     4756.34     4636.23    283.17 o 
   2  24   3     3417.30     3607.19    226.50 o 
   4  24   3     2248.93     2325.22    211.87 o 
   6  24   3     8982.80     9861.97    462.80 o 
   8  24   3      326.82      173.86    175.47 o 
  10  24   3     1167.18     1685.89    232.37 o 
  12  24   3     1189.09     1721.03    312.74 o 
 -11  25   3    21959.17    20999.12    824.88 o 
  -9  25   3      285.37      289.59    194.13 o 
  -7  25   3    44860.57    44632.05   1167.83 o 
  -5  25   3       99.04       -9.42    186.91 o 
  -3  25   3    41747.14    40494.15   2262.50 o 
  -1  25   3        8.09       76.62    143.77 o 
   1  25   3    19359.17    19975.82    590.28 o 
   3  25   3     1588.61     1792.13    215.77 o 
   5  25   3    51278.61    50629.30   1282.05 o 
   7  25   3      252.78      386.89    185.45 o 
   9  25   3    36890.42    38393.52   1175.84 o 
  11  25   3       18.45      -60.86    204.45 o 
 -10  26   3       11.95      -73.85    241.43 o 
  -8  26   3     2221.57     2411.45    471.25 o 
  -6  26   3     1625.25     1906.40    270.11 o 
  -4  26   3     7636.50     8456.42    510.90 o 
  -2  26   3       66.40      188.83    159.24 o 
   0  26   3       13.84        5.35    146.60 o 
   2  26   3     2849.30     2362.64    215.71 o 
   4  26   3      890.50     1036.57    187.82 o 
   6  26   3     1336.20     1653.64    218.26 o 
   8  26   3       55.57       54.90    184.98 o 
  10  26   3      231.42       -1.32    234.55 o 
  12  26   3      111.14     -379.67    379.67 o 
  -9  27   3      150.78     -235.34    239.59 o 
  -7  27   3    39930.19    43026.19   2740.23 o 
  -5  27   3      180.18      188.94    216.73 o 
  -3  27   3    39529.26    38402.96   1481.51 o 
  -1  27   3     2038.80     1723.84    205.85 o 
   1  27   3    19554.59    20218.43    612.02 o 
   3  27   3      712.85      622.56    185.38 o 
   5  27   3    40265.06    39611.92   1055.04 o 
   7  27   3        5.02      104.04    190.20 o 
   9  27   3    26722.93    27425.18    953.00 o 
  11  27   3        9.73      195.37    400.51 o 
  -8  28   3      154.16     -233.18    233.18 o 
  -6  28   3      898.49      803.64    260.16 o 
  -4  28   3       32.66     -152.78    262.77 o 
  -2  28   3     2518.48     2373.77    284.17 o 
   0  28   3       16.15       18.35    203.57 o 
   2  28   3       61.74      -33.63    172.88 o 
   4  28   3     3001.01     3327.70    271.00 o 
   6  28   3        7.71       -9.78    189.22 o 
   8  28   3      394.06      191.23    211.39 o 
  10  28   3     1103.32     1238.75    405.75 o 
  -7  29   3    19778.72    20778.29    829.62 o 
  -5  29   3     1275.32     1646.19    298.32 o 
  -3  29   3    30388.32    30444.78   1053.02 o 
  -1  29   3     1549.06     1658.38    225.91 o 
   1  29   3    29924.36    30815.48    865.81 o 
   3  29   3     1276.58     1493.12    224.58 o 
   5  29   3    29304.60    31460.53   1032.65 o 
   7  29   3       69.70     -154.28    367.18 o 
   9  29   3    18420.46    19178.80   1108.60 o 
  -6  30   3     1118.70     1248.21    307.08 o 
  -4  30   3     1363.37     1467.20    399.90 o 
  -2  30   3      164.24      160.04    232.95 o 
   0  30   3      640.73      557.31    202.26 o 
   2  30   3      119.81       46.33    225.32 o 
   4  30   3      993.60      969.16    223.70 o 
   6  30   3     2018.26     1862.59    256.48 o 
   8  30   3     1101.03     1461.49    443.53 o 
  -5  31   3     2170.18     1741.04    489.16 o 
  -3  31   3     6757.42     7116.05    457.06 o 
  -1  31   3        6.62     -117.75    240.81 o 
   1  31   3    30975.21    31010.86    891.68 o 
   3  31   3      160.58      168.42    232.80 o 
   5  31   3    11340.60    12835.61    862.31 o 
  -2  32   3     3536.52     3982.71    566.73 o 
   0  32   3     1655.44     1422.48    435.73 o 
   2  32   3     4189.53     4590.69    557.63 o 
 -18   0   4    23611.52    25304.53   1343.39 o 
 -16   0   4     8114.23     8653.15    671.89 o 
 -14   0   4    96969.13    91455.43   3795.47 o 
 -12   0   4     9841.95     9569.66    619.98 o 
 -10   0   4   157814.47   159598.27   6349.70 o 
  -8   0   4   212418.33   218213.89   6121.21 o 
  -6   0   4    83147.35    82833.47   4702.23 o 
  -4   0   4    13327.46    14713.32    470.70 o 
  -2   0   4   349794.63   363861.16  10095.11 o 
   0   0   4    26835.78    27515.07   1126.86 o 
   2   0   4    59289.23    57429.04   2299.12 o 
   4   0   4     4351.50     3851.30    234.02 o 
   6   0   4    66550.74    73186.23   2069.52 o 
   8   0   4    43748.88    44629.34   1932.28 o 
  10   0   4   180934.11   171136.09   6287.44 o 
  12   0   4    32042.14    31900.58   1013.66 o 
  14   0   4   101140.13   100216.76   4114.37 o 
  16   0   4    19885.12    19406.79   1061.99 o 
 -19   1   4      246.17      471.19    438.29 o 
 -17   1   4       43.36     -134.67    225.40 o 
 -15   1   4     8543.18     8782.16    463.38 o 
 -13   1   4       24.63        8.63    160.73 o 
 -11   1   4     5984.89     5988.80    353.21 o 
  -9   1   4     1134.71     1242.62    106.70 o 
  -7   1   4    19602.51    19091.73    435.19 o 
  -5   1   4     4855.78     5422.56    253.30 o 
  -3   1   4     8499.39     9387.52    218.24 o 
  -1   1   4     6398.91     6948.48    237.85 o 
   1   1   4   237401.39   243840.78   6696.96 o 
   3   1   4     8566.39     9813.38    421.83 o 
   5   1   4     2858.77     3221.44    139.82 o 
   7   1   4     1829.73     2207.33    146.68 o 
   9   1   4    12429.32    12933.31    336.05 o 
  11   1   4       71.66       89.25    101.40 o 
  13   1   4    19075.30    18608.57    474.65 o 
  15   1   4      303.91      360.95    204.92 o 
  17   1   4     6073.67     7528.74    648.30 o 
 -18   2   4    37500.22    39685.97   1342.06 o 
 -16   2   4      465.32      458.81    231.52 o 
 -14   2   4    58918.84    60190.48   1833.72 o 
 -12   2   4    11319.56    11785.11   1415.23 o 
 -10   2   4    96440.16    93151.16   5811.80 o 
  -8   2   4    94136.80    97259.25   2253.14 o 
  -6   2   4   132986.61   130144.52   2591.10 o 
  -4   2   4   124810.52   130402.98   2582.23 o 
  -2   2   4   414893.94   411483.19  16966.54 o 
   0   2   4    70195.99    74278.42   2068.19 o 
   2   2   4   174728.66   182248.13   5025.87 o 
   4   2   4    51896.50    57604.55   1151.39 o 
   6   2   4    67566.46    65910.91   1323.01 o 
   8   2   4    10525.86    11079.20    291.12 o 
  10   2   4   116230.96   109901.27   2202.34 o 
  12   2   4     8137.46     8328.88    277.44 o 
  14   2   4    54698.21    53819.66   2159.99 o 
  16   2   4     4356.15     4654.15    467.76 o 
 -19   3   4     1821.70     2224.74    337.76 o 
 -17   3   4      649.33      490.56    250.98 o 
 -15   3   4    13718.28    13544.54    589.00 o 
 -13   3   4      156.35      489.13    177.04 o 
 -11   3   4    51720.04    48441.32   2066.13 o 
  -9   3   4    18587.20    18994.90    521.21 o 
  -7   3   4    36233.00    34795.22    740.50 o 
  -5   3   4    12778.16    13438.44    314.03 o 
  -3   3   4    55581.88    56712.38   1339.37 o 
  -1   3   4   170090.36   172167.20   3894.60 o 
   1   3   4   172594.39   184423.39   5069.39 o 
   3   3   4    29544.60    31169.09    969.20 o 
   5   3   4    34918.34    35898.71   1002.21 o 
   7   3   4     4437.68     4950.90    175.68 o 
   9   3   4     4108.38     4157.24    171.61 o 
  11   3   4    14276.59    14102.45    528.07 o 
  13   3   4    29593.60    29308.98    679.45 o 
  15   3   4     1096.10     1099.78    233.15 o 
  17   3   4     6222.96     6845.98    634.62 o 
 -18   4   4    34405.73    34509.11   1206.04 o 
 -16   4   4     5079.02     5105.91    538.81 o 
 -14   4   4    45125.39    43308.96   1375.74 o 
 -12   4   4    14634.73    14686.92    574.61 o 
 -10   4   4    71507.66    68748.71   2796.45 o 
  -8   4   4    32303.36    32336.35   1432.59 o 
  -6   4   4   215459.83   227587.00   4494.65 o 
  -4   4   4    98919.43   106338.59   2723.52 o 
  -2   4   4   263264.34   255572.03   5773.77 o 
   0   4   4     1191.40     1640.89     77.51 o 
   2   4   4    94659.84    92243.28   2560.75 o 
   4   4   4    33815.10    35332.13    725.96 o 
   6   4   4    99184.82   100434.86   1993.30 o 
   8   4   4    42496.45    41618.31    874.76 o 
  10   4   4   100143.47    96924.92   1954.15 o 
  12   4   4    29375.38    28645.38    918.73 o 
  14   4   4    50366.39    48635.64   1507.15 o 
  16   4   4     2524.19     2902.75    345.55 o 
 -19   5   4     4054.42     4888.17    509.42 o 
 -17   5   4     9475.56    11313.10    809.46 o 
 -15   5   4    36905.33    36317.38   1280.27 o 
 -13   5   4      870.29      904.23    206.87 o 
 -11   5   4     5716.26     6477.43    349.25 o 
  -9   5   4    17776.03    18029.64    501.13 o 
  -7   5   4   101266.02   104237.30   1864.83 o 
  -5   5   4      390.20      631.73     57.05 o 
  -3   5   4    46188.40    47865.36    963.24 o 
  -1   5   4    18940.03    20473.64    425.22 o 
   1   5   4    77704.63    79249.97   1794.99 o 
   3   5   4    17572.08    17733.09    435.61 o 
   5   5   4    46665.35    46603.07    951.09 o 
   7   5   4     4090.80     4304.12    169.22 o 
   9   5   4    25542.66    24434.53    555.31 o 
  11   5   4    10816.91    10459.41    312.12 o 
  13   5   4    16766.77    16952.24    445.42 o 
  15   5   4     4965.38     5469.25    368.21 o 
  17   5   4    17804.26    18375.35   1062.37 o 
 -18   6   4    27399.88    29557.58   1072.91 o 
 -16   6   4     6121.87     6589.63    417.19 o 
 -14   6   4     8582.52     8398.65    448.02 o 
 -12   6   4     2702.74     3186.20    263.45 o 
 -10   6   4    26390.40    25934.54    854.92 o 
  -8   6   4      816.33     1056.23     87.81 o 
  -6   6   4   152816.58   152055.78   2694.03 o 
  -4   6   4    56344.67    54551.83   1039.38 o 
  -2   6   4   224114.23   232245.00   4538.92 o 
   0   6   4     1622.42     2004.00    107.58 o 
   2   6   4    99872.97    98216.98   2222.75 o 
   4   6   4    25699.05    27622.88    995.71 o 
   6   6   4   146689.66   153589.20   3509.33 o 
   8   6   4    74547.02    73201.59   1485.33 o 
  10   6   4    37409.94    36110.01    786.29 o 
  12   6   4    31370.66    29610.86    675.45 o 
  14   6   4    42513.59    41961.87   1372.22 o 
  16   6   4     1887.80     1808.12    411.65 o 
  18   6   4     8052.24     8795.82    736.35 o 
 -17   7   4    11524.85    11998.72    583.94 o 
 -15   7   4    18083.38    18218.12    885.78 o 
 -13   7   4     5999.20     5864.59    356.00 o 
 -11   7   4    86614.64    86567.91   2517.92 o 
  -9   7   4    22747.46    23387.09    622.26 o 
  -7   7   4    41591.65    42375.06    791.59 o 
  -5   7   4      456.18      847.62     65.42 o 
  -3   7   4   170177.33   177199.97   3476.96 o 
  -1   7   4    39335.31    39495.98    798.04 o 
   1   7   4   175134.53   178163.81   4404.69 o 
   3   7   4    16436.36    16910.86    422.76 o 
   5   7   4   124391.40   131673.81   2993.47 o 
   7   7   4    21799.11    22308.25    504.81 o 
   9   7   4    16473.67    15863.64    397.18 o 
  11   7   4      416.58      639.87    185.75 o 
  13   7   4    49161.97    47218.18   1110.57 o 
  15   7   4     3206.49     3540.22    736.75 o 
  17   7   4    23700.84    24686.36   1291.21 o 
 -18   8   4    11668.90    11018.82    566.22 o 
 -16   8   4     4275.43     3686.42    835.83 o 
 -14   8   4    13056.72    13518.26    574.85 o 
 -12   8   4    10874.71     9669.26    446.48 o 
 -10   8   4     3544.52     3707.39    257.55 o 
  -8   8   4     8605.29     8781.16    256.42 o 
  -6   8   4   172876.63   178749.70   3159.12 o 
  -4   8   4    18241.15    18572.59    364.86 o 
  -2   8   4    33893.00    33040.54    679.34 o 
   0   8   4     1527.64     2275.56    112.18 o 
   2   8   4   109383.42   111666.27   2199.31 o 
   4   8   4     1854.66     2026.51    107.38 o 
   6   8   4    25965.37    26225.00    735.45 o 
   8   8   4    63805.43    63489.36   1300.49 o 
  10   8   4    27235.36    26467.14    604.44 o 
  12   8   4     4412.65     4318.81    201.09 o 
  14   8   4    17687.79    17875.81    874.69 o 
  16   8   4     5178.39     5945.71    571.38 o 
  18   8   4     7590.97     7861.05    687.45 o 
 -17   9   4      544.28      793.76    256.77 o 
 -15   9   4    32897.16    33377.77   3282.35 o 
 -13   9   4    21587.93    21853.70    781.17 o 
 -11   9   4    77120.79    77815.70   4006.41 o 
  -9   9   4     9910.12    10287.51    429.57 o 
  -7   9   4    76929.21    74772.45   2208.86 o 
  -5   9   4    30612.46    31161.99    536.25 o 
  -3   9   4    70804.47    72012.87   1442.67 o 
  -1   9   4     9790.61     9166.43    222.67 o 
   1   9   4   329782.47   335553.13   6547.61 o 
   3   9   4    12702.74    13448.09    302.45 o 
   5   9   4   123057.74   125502.09   3522.11 o 
   7   9   4    11696.92    12496.14    367.96 o 
   9   9   4    60396.99    58416.46   1211.47 o 
  11   9   4    11335.76    10327.78    320.16 o 
  13   9   4    37686.86    36265.37    816.09 o 
  15   9   4      396.00      465.00    304.79 o 
  17   9   4    25054.84    24311.87   1285.44 o 
 -18  10   4     4577.86     4562.92    396.27 o 
 -16  10   4     2413.44     2596.75    305.87 o 
 -14  10   4     4169.05     4785.01    344.62 o 
 -12  10   4     5752.71     5540.63    336.75 o 
 -10  10   4     2678.22     3085.23    403.23 o 
  -8  10   4     3914.64     3658.67    260.72 o 
  -6  10   4    25771.01    26355.83    652.92 o 
  -4  10   4     1881.73     1997.43     83.86 o 
  -2  10   4    32725.63    31540.65    657.57 o 
   0  10   4     7542.09     9218.70    406.71 o 
   2  10   4    61259.96    61591.02   1233.06 o 
   4  10   4    11879.14    12385.76    345.65 o 
   6  10   4    16922.00    17392.69    679.13 o 
   8  10   4    18685.03    17620.01    492.98 o 
  10  10   4     5635.63     5922.09    462.28 o 
  12  10   4      595.33      343.57    121.20 o 
  14  10   4     9587.80     9971.11    623.76 o 
  16  10   4     1341.72     1891.40    391.44 o 
  18  10   4      934.47     1388.53    430.50 o 
 -17  11   4      444.04      536.17    294.70 o 
 -15  11   4    35632.09    36988.45   1225.22 o 
 -13  11   4     8167.00     8469.14    434.49 o 
 -11  11   4    85682.03    78030.26   2287.09 o 
  -9  11   4     6914.35     6818.22    349.07 o 
  -7  11   4    58392.10    55236.06   1538.27 o 
  -5  11   4    33850.64    34561.38    648.87 o 
  -3  11   4    44567.39    46079.59    946.43 o 
  -1  11   4    55544.66    56938.13   1415.17 o 
   1  11   4   293438.84   296279.75   8196.07 o 
   3  11   4     7095.68     7015.94    282.59 o 
   5  11   4   137244.78   142131.50   4046.82 o 
   7  11   4    19388.07    19534.70    529.64 o 
   9  11   4   110034.33   109892.03   2208.11 o 
  11  11   4     1422.24     1628.42    171.60 o 
  13  11   4    42190.69    40282.74    893.92 o 
  15  11   4      653.99      645.41    337.36 o 
  17  11   4    29922.64    29176.56   1461.47 o 
 -18  12   4      732.53      497.57    382.95 o 
 -16  12   4      536.21      423.31    242.96 o 
 -14  12   4     1363.17     1756.42    246.24 o 
 -12  12   4      293.10      171.18    177.66 o 
 -10  12   4     5068.70     4506.90    396.16 o 
  -8  12   4     5490.21     5454.76    236.97 o 
  -6  12   4     1696.65     1884.52    139.09 o 
  -4  12   4      184.47      342.26    146.05 o 
  -2  12   4    12580.21    12815.35    308.30 o 
   0  12   4       48.71      125.97     55.13 o 
   2  12   4     6433.20     6508.84    183.35 o 
   4  12   4     1467.75     1310.57    109.27 o 
   6  12   4     1165.81     1250.15    121.89 o 
   8  12   4      749.47      941.20    132.05 o 
  10  12   4     2133.08     1952.36    145.01 o 
  12  12   4     4894.60     4814.65    221.72 o 
  14  12   4     8361.30     8980.44    679.72 o 
  16  12   4      134.07      358.18    351.67 o 
  18  12   4      354.82      543.80    414.20 o 
 -17  13   4      281.49      218.51    498.53 o 
 -15  13   4    32332.83    30777.07   1063.29 o 
 -13  13   4    12216.87    11930.01    689.43 o 
 -11  13   4    62588.15    60190.04   1804.71 o 
  -9  13   4    13964.73    13469.95    670.80 o 
  -7  13   4    55581.48    53774.82   1414.54 o 
  -5  13   4    30605.41    29873.59    649.06 o 
  -3  13   4   131825.33   138254.61   4339.31 o 
  -1  13   4     3173.13     3334.83    132.80 o 
   1  13   4   233863.28   232387.94   4559.11 o 
   3  13   4    35298.73    35339.44   1003.44 o 
   5  13   4   127332.05   126001.36   2886.47 o 
   7  13   4    28181.33    29468.16    756.49 o 
   9  13   4    95113.27    94841.09   2327.97 o 
  11  13   4     1724.83     1915.06    156.45 o 
  13  13   4    28638.61    29296.53    901.68 o 
  15  13   4      240.79      348.42    335.39 o 
  17  13   4    29735.38    29835.56   1504.47 o 
 -16  14   4     3106.63     2993.16    327.72 o 
 -14  14   4      309.92       19.96    203.42 o 
 -12  14   4       10.94     -147.10    166.32 o 
 -10  14   4      636.86      356.29    176.62 o 
  -8  14   4     7155.50     6886.36    279.95 o 
  -6  14   4     8961.53     8958.13    449.28 o 
  -4  14   4      140.81      184.61    105.08 o 
  -2  14   4     7465.30     7840.63    259.45 o 
   0  14   4      224.06      184.67     65.11 o 
   2  14   4      344.75      749.88     96.43 o 
   4  14   4      514.51      605.76     99.13 o 
   6  14   4    12299.30    12367.80    935.35 o 
   8  14   4     3803.92     3979.59    212.55 o 
  10  14   4     1029.83     1029.12    153.08 o 
  12  14   4      104.55      116.26    124.08 o 
  14  14   4        6.82      250.73    332.78 o 
  16  14   4     1469.83     1430.28    409.67 o 
 -17  15   4      919.15     1065.35    281.00 o 
 -15  15   4    48366.68    47741.45   1530.35 o 
 -13  15   4     2114.35     2217.00    268.04 o 
 -11  15   4    58118.60    54724.19   1667.05 o 
  -9  15   4    42872.76    41727.71   1295.34 o 
  -7  15   4    64691.38    64177.66   1536.53 o 
  -5  15   4     8222.61     7933.87    248.43 o 
  -3  15   4   106576.57   103861.82   2550.71 o 
  -1  15   4     7686.17     7882.10    261.69 o 
   1  15   4    91894.44    89236.77   2082.82 o 
   3  15   4     2288.61     2381.24    146.09 o 
   5  15   4   138659.42   129352.98   4085.46 o 
   7  15   4    39893.98    41571.92   1031.36 o 
   9  15   4    76481.90    75181.45   1793.79 o 
  11  15   4     1363.87     1422.45    151.97 o 
  13  15   4    33141.61    33490.78   1107.39 o 
  15  15   4     3418.33     3987.95    515.92 o 
  17  15   4    12519.08    13009.47    904.76 o 
 -16  16   4     1658.79     1735.44    298.57 o 
 -14  16   4     3440.36     3884.59    926.65 o 
 -12  16   4     2049.05     2017.29    251.15 o 
 -10  16   4      609.97      518.28    198.31 o 
  -8  16   4      426.44      394.70    133.55 o 
  -6  16   4      701.24      894.02    137.56 o 
  -4  16   4       63.66      233.66    102.63 o 
  -2  16   4    10545.15    10435.42    323.89 o 
   0  16   4      108.06      302.66     90.69 o 
   2  16   4    41581.28    39465.25    959.76 o 
   4  16   4     8247.42     8408.41    290.98 o 
   6  16   4    11157.89    10462.95    450.35 o 
   8  16   4     6452.96     6617.25    284.26 o 
  10  16   4      181.33      459.86    148.08 o 
  12  16   4       76.63      116.11    136.79 o 
  14  16   4     1659.35     2103.13    410.99 o 
  16  16   4     3918.68     5215.35    589.54 o 
 -15  17   4    42308.49    42647.75   3049.65 o 
 -13  17   4      969.65      716.80    228.99 o 
 -11  17   4    36143.69    36236.92   1729.71 o 
  -9  17   4    19372.38    19525.99    572.53 o 
  -7  17   4    41735.25    40861.99   1028.47 o 
  -5  17   4     4712.14     5154.77    203.83 o 
  -3  17   4    86231.02    86097.64   2005.25 o 
  -1  17   4     4817.55     4713.77    253.57 o 
   1  17   4    56085.36    53429.41   1666.81 o 
   3  17   4    13087.01    13398.36    594.58 o 
   5  17   4   114310.25   108048.02   2501.79 o 
   7  17   4    10640.56    11210.58    375.95 o 
   9  17   4    35730.34    35237.52    926.11 o 
  11  17   4     5456.14     6078.46    331.14 o 
  13  17   4    30853.68    31752.45   1083.04 o 
  15  17   4     1433.22     1605.48    449.40 o 
 -16  18   4      457.71       44.94    359.50 o 
 -14  18   4     5149.42     5714.00    406.19 o 
 -12  18   4     2499.21     2301.60    272.93 o 
 -10  18   4    12657.05    11917.99    522.80 o 
  -8  18   4     2118.45     2020.61    188.01 o 
  -6  18   4     9666.13     9579.86    347.91 o 
  -4  18   4    11648.13    12133.32    385.22 o 
  -2  18   4    43945.75    43180.30   1143.46 o 
   0  18   4      174.52      402.34    110.31 o 
   2  18   4    26440.50    24297.95    635.91 o 
   4  18   4    24617.61    25198.90    665.05 o 
   6  18   4    10105.67    10065.75    350.25 o 
   8  18   4     1628.11     1522.59    173.27 o 
  10  18   4     4328.18     4480.96    260.86 o 
  12  18   4     3512.60     3354.08    253.42 o 
  14  18   4     9839.28     9950.10    767.75 o 
  16  18   4     1276.11      908.56    441.58 o 
 -15  19   4    22944.56    23198.91    888.71 o 
 -13  19   4    12802.03    13409.36    597.68 o 
 -11  19   4    29814.94    25963.25   2227.03 o 
  -9  19   4     5731.28     6017.98    293.88 o 
  -7  19   4    48908.48    47959.18   1196.37 o 
  -5  19   4     5969.19     5929.84    286.59 o 
  -3  19   4    44975.56    42846.55   1056.30 o 
  -1  19   4      943.46      987.38    147.84 o 
   1  19   4    70580.70    71263.15   1893.47 o 
   3  19   4    15707.44    15851.78    479.18 o 
   5  19   4    43475.78    43171.40   1073.31 o 
   7  19   4     1578.69     1927.48    179.43 o 
   9  19   4    18283.76    17986.81    548.90 o 
  11  19   4    12394.09    13054.29    460.94 o 
  13  19   4    14410.20    14279.00   1095.66 o 
  15  19   4      379.95      106.15    375.12 o 
 -14  20   4    14791.71    14748.83    652.07 o 
 -12  20   4     1824.26     1910.93    340.97 o 
 -10  20   4    17346.89    16567.35    659.06 o 
  -8  20   4     8112.16     7735.94    332.18 o 
  -6  20   4    25561.40    26418.04    885.06 o 
  -4  20   4     1024.10     1246.80    148.25 o 
  -2  20   4    37941.48    37883.32    949.95 o 
   0  20   4     5609.14     6078.17    255.59 o 
   2  20   4    43978.53    42873.65   1061.72 o 
   4  20   4     8040.32     8315.07    313.11 o 
   6  20   4    17157.17    18301.45    780.51 o 
   8  20   4     6748.50     7300.42    349.23 o 
  10  20   4    19541.71    20015.07    608.57 o 
  12  20   4     7114.07     7752.89    468.18 o 
  14  20   4     9172.49     7822.91    686.88 o 
 -13  21   4     2275.81     2297.75    304.95 o 
 -11  21   4    31027.17    31401.53   1070.20 o 
  -9  21   4     3212.26     3428.79    300.83 o 
  -7  21   4    17712.46    17758.79    672.69 o 
  -5  21   4      367.90      454.22    266.69 o 
  -3  21   4    13337.15    13278.28    422.68 o 
  -1  21   4     1832.88     1557.87    157.21 o 
   1  21   4    32249.95    31167.53    806.65 o 
   3  21   4      793.47      679.94    139.54 o 
   5  21   4    26063.43    26902.42    726.62 o 
   7  21   4     6544.66     7300.92    580.29 o 
   9  21   4     3275.36     3496.91    248.69 o 
  11  21   4     6314.69     6123.62    417.08 o 
  13  21   4     7002.31     7700.54    475.50 o 
 -14  22   4    12660.79    13247.61    877.39 o 
 -12  22   4     1537.03     1623.26    283.08 o 
 -10  22   4    28531.84    28567.87   1167.48 o 
  -8  22   4    11602.22    11477.70    520.68 o 
  -6  22   4    24886.43    24607.96    849.63 o 
  -4  22   4     4310.48     4521.22    544.63 o 
  -2  22   4    35136.52    36409.30    932.35 o 
   0  22   4    24954.88    23203.76    635.79 o 
   2  22   4    25005.40    25567.52   1072.64 o 
   4  22   4     2804.13     2400.80    194.54 o 
   6  22   4    30317.75    30726.37    899.18 o 
   8  22   4     9447.81     9453.07    380.49 o 
  10  22   4    27724.67    27499.56    787.54 o 
  12  22   4     3520.53     3584.82    359.53 o 
  14  22   4     9396.89    10939.93    848.50 o 
 -13  23   4     3424.37     3781.96    372.52 o 
 -11  23   4     7696.47     7898.62    464.09 o 
  -9  23   4      372.52      336.47    222.98 o 
  -7  23   4     5022.27     4998.89    346.44 o 
  -5  23   4      180.87       63.83    186.44 o 
  -3  23   4     7013.91     7136.65    489.28 o 
  -1  23   4      673.00      465.22    144.16 o 
   1  23   4    14383.04    14731.56    475.64 o 
   3  23   4     4031.06     4099.17    237.03 o 
   5  23   4    14885.48    15342.37    489.96 o 
   7  23   4     3716.14     4083.81    262.10 o 
   9  23   4     2547.57     2779.01    269.97 o 
  11  23   4     8095.04     8987.65    510.03 o 
  13  23   4     3626.48     3936.36    376.94 o 
 -12  24   4     2533.88     2102.91    318.17 o 
 -10  24   4    28685.98    29374.88   1030.49 o 
  -8  24   4    11657.28    11563.67    546.80 o 
  -6  24   4    63380.71    60355.04   2230.49 o 
  -4  24   4    10353.20    10154.95    395.78 o 
  -2  24   4    19681.71    19217.07    732.06 o 
   0  24   4    12759.51    12926.26    431.02 o 
   2  24   4    12908.58    12813.13    430.94 o 
   4  24   4     1391.02     1125.87    177.90 o 
   6  24   4    19678.58    20028.25    606.34 o 
   8  24   4     8328.80     8771.29    384.92 o 
  10  24   4    36078.83    37141.73   1480.21 o 
  12  24   4     5862.87     6456.61    454.22 o 
 -11  25   4     2238.07     2142.44    669.91 o 
  -9  25   4     7756.66     7956.42    512.19 o 
  -7  25   4      158.52       16.72    211.49 o 
  -5  25   4      329.88      185.26    247.48 o 
  -3  25   4     2700.27     2862.70    224.37 o 
  -1  25   4     3256.10     2881.20    223.88 o 
   1  25   4     1963.80     2225.01    198.46 o 
   3  25   4     2324.60     2403.50    213.57 o 
   5  25   4     2236.05     2605.53    279.70 o 
   7  25   4     6464.73     7734.72    364.45 o 
   9  25   4     2372.79     2681.39    408.08 o 
  11  25   4     1939.03     1867.37    438.35 o 
 -10  26   4    23116.01    23410.42    889.66 o 
  -8  26   4     5145.16     5214.73    394.33 o 
  -6  26   4    22472.37    21850.26    660.78 o 
  -4  26   4    15011.66    14174.89    597.58 o 
  -2  26   4    46182.21    43340.83   1115.39 o 
   0  26   4     3355.76     3572.38    245.42 o 
   2  26   4    20860.37    20543.22    628.03 o 
   4  26   4     6791.11     7228.12    337.82 o 
   6  26   4    37089.98    38472.51   1028.62 o 
   8  26   4     2906.24     2939.83    266.78 o 
  10  26   4    16501.11    15997.08    800.07 o 
  -9  27   4       52.12      186.18    396.28 o 
  -7  27   4      263.55      -83.03    626.18 o 
  -5  27   4     1407.75     1688.69    270.77 o 
  -3  27   4        0.20      416.13    180.37 o 
  -1  27   4     2391.31     2376.13    379.51 o 
   1  27   4      279.96      173.97    166.68 o 
   3  27   4     1497.05     1473.54    251.86 o 
   5  27   4       29.80     -146.18    174.06 o 
   7  27   4      290.21      -81.20    236.65 o 
   9  27   4      928.24      778.51    397.28 o 
  -8  28   4     5856.12     6456.87    453.83 o 
  -6  28   4    23971.46    23450.92    878.97 o 
  -4  28   4     3933.52     4260.53    349.93 o 
  -2  28   4    26784.62    27203.58    778.83 o 
   0  28   4     4013.08     4623.66    605.21 o 
   2  28   4    27406.44    29894.16    839.47 o 
   4  28   4     6252.93     6489.39    416.00 o 
   6  28   4    13035.26    13392.45    499.46 o 
   8  28   4     6058.04     6038.98    628.73 o 
  -7  29   4     3771.84     3772.60   1003.52 o 
  -5  29   4      349.14      346.79    433.74 o 
  -3  29   4     3353.86     3536.59    337.17 o 
  -1  29   4       28.86       39.07    196.78 o 
   1  29   4      159.79       36.02    187.83 o 
   3  29   4       36.48      -26.10    191.67 o 
   5  29   4      102.01      -15.09    191.93 o 
   7  29   4        3.17      -59.12    215.17 o 
  -6  30   4    18932.78    20126.93   1178.45 o 
  -4  30   4     4122.25     3701.02    717.89 o 
  -2  30   4    19456.25    19916.62    782.65 o 
   0  30   4     1361.10     1309.98    227.68 o 
   2  30   4    24327.53    25365.55    762.66 o 
   4  30   4     7412.99     7814.51    386.05 o 
   6  30   4     8789.00     9280.34    725.30 o 
  -5  31   4       53.40      290.45    384.88 o 
  -3  31   4     8802.58     9573.92    532.80 o 
  -1  31   4     3799.82     4202.34    307.37 o 
   1  31   4     1423.03     1428.21    242.67 o 
   3  31   4       83.14     -201.34    201.34 o 
   5  31   4     2846.97     3314.19    508.07 o 
  -2  32   4    20601.73    20735.60   1194.88 o 
   0  32   4     2336.89     1579.52    442.27 o 
   2  32   4    19969.53    21508.76   1209.82 o 
 -19   1   5    11348.95    11778.86    606.52 o 
 -17   1   5    26907.88    27774.09   1001.44 o 
 -15   1   5    29558.23    29273.37   1008.29 o 
 -13   1   5    50103.27    49201.43   1519.76 o 
 -11   1   5    64100.68    66362.55   1957.53 o 
  -9   1   5    46294.08    45540.70   1450.68 o 
  -7   1   5   167782.92   174821.80   3469.63 o 
  -5   1   5   153217.56   162306.28   3787.03 o 
  -3   1   5   237069.63   238679.30   4181.95 o 
  -1   1   5    76063.81    73267.13   2039.59 o 
   1   1   5   147093.48   146571.94   4052.84 o 
   3   1   5   136933.50   151082.00   4190.51 o 
   5   1   5   187311.20   184826.42   4169.02 o 
   7   1   5     1633.88     2263.65    116.38 o 
   9   1   5    39573.40    41017.96   1442.89 o 
  11   1   5    41862.73    40580.92    876.78 o 
  13   1   5    57358.72    57570.28   1221.02 o 
 -18   2   5      386.25      483.34    264.77 o 
 -16   2   5      113.65      533.63    220.56 o 
 -14   2   5     3838.77     3936.07    310.70 o 
 -12   2   5     4332.23     4443.81    293.64 o 
 -10   2   5      444.75      580.81    136.12 o 
  -8   2   5     4642.09     4667.24    178.50 o 
  -6   2   5    29774.78    28864.47    618.51 o 
  -4   2   5     1853.18     2304.04     91.55 o 
  -2   2   5    17722.56    17062.92    323.94 o 
   0   2   5    95763.95    99412.68   2766.09 o 
   2   2   5    48197.66    48590.88   1391.83 o 
   4   2   5     5821.50     6145.80    174.27 o 
   6   2   5    29074.26    31896.46   1012.29 o 
   8   2   5      306.60      397.03    121.26 o 
  10   2   5    15347.39    15316.57    392.44 o 
  12   2   5      102.75      155.98    111.37 o 
  14   2   5     2096.44     2553.35    326.66 o 
 -19   3   5    22172.88    22567.21   2457.30 o 
 -17   3   5    24513.67    25097.38    929.01 o 
 -15   3   5    29013.26    30022.52   1033.44 o 
 -13   3   5    30135.26    29659.15   1507.52 o 
 -11   3   5     7544.55     7822.38    379.75 o 
  -9   3   5    33661.86    32461.26    802.08 o 
  -7   3   5   148647.47   158180.16   3147.37 o 
  -5   3   5     8330.19     8212.74    215.40 o 
  -3   3   5   263052.19   266159.16   4659.48 o 
  -1   3   5   131835.31   137496.22   3835.11 o 
   1   3   5   293321.81   288908.28   6478.69 o 
   3   3   5   108421.92   108383.61   2466.06 o 
   5   3   5    42256.03    43186.02   1020.95 o 
   7   3   5    69919.13    74608.44   1503.52 o 
   9   3   5    52352.11    49940.52   1043.99 o 
  11   3   5    15215.75    14899.02    391.85 o 
  13   3   5    64717.43    63579.25   1409.06 o 
  15   3   5    28676.73    29817.82   1445.42 o 
 -18   4   5     4812.14     4750.65    405.35 o 
 -16   4   5     1674.59     1903.17    280.71 o 
 -14   4   5     8665.45     9251.37    460.57 o 
 -12   4   5     2940.38     2707.01    378.81 o 
 -10   4   5    84323.06    80151.41   2141.34 o 
  -8   4   5     2452.30     2286.85    123.08 o 
  -6   4   5    62883.88    60793.57   1349.77 o 
  -4   4   5      907.41     1104.04     58.04 o 
  -2   4   5    74279.88    73745.73   1586.16 o 
   0   4   5    42045.66    40917.33   1155.42 o 
   2   4   5     3732.05     4818.89    167.47 o 
   4   4   5       36.93      110.85     49.86 o 
   6   4   5     9189.55     9399.94    272.80 o 
   8   4   5      955.10      883.32    100.47 o 
  10   4   5    46030.80    44691.87    952.66 o 
  12   4   5      402.36      507.34    118.07 o 
  14   4   5     2472.85     2681.33    479.09 o 
 -19   5   5    31334.19    30153.09   1561.41 o 
 -17   5   5    18575.60    18145.10    745.27 o 
 -15   5   5    21623.60    21959.99    818.62 o 
 -13   5   5    18559.02    18964.02    740.16 o 
 -11   5   5    69910.60    68799.48   2027.28 o 
  -9   5   5    26117.35    25936.15    589.56 o 
  -7   5   5    36538.90    36265.55    773.40 o 
  -5   5   5    42140.91    41936.01    768.95 o 
  -3   5   5   228772.09   239965.58   4917.49 o 
  -1   5   5    86034.29    83184.95   1642.78 o 
   1   5   5    38187.89    37004.54   1445.46 o 
   3   5   5    56599.95    56491.53   1219.03 o 
   5   5   5    73550.78    76568.55   1732.53 o 
   7   5   5    39202.22    37804.07    798.81 o 
   9   5   5    63815.52    61630.52   1271.70 o 
  11   5   5     1649.86     1762.18    144.39 o 
  13   5   5    54879.55    51115.36   1271.55 o 
  15   5   5    15856.13    16382.66    943.62 o 
 -18   6   5    10376.76    10909.94    579.06 o 
 -16   6   5       22.76      -76.56    209.75 o 
 -14   6   5    20969.63    22571.94    823.72 o 
 -12   6   5     4563.82     4948.21    312.31 o 
 -10   6   5    77527.24    80346.66   1907.95 o 
  -8   6   5      543.76      639.56     90.68 o 
  -6   6   5    62045.50    63274.58   1601.12 o 
  -4   6   5     8946.19     9588.69    250.42 o 
  -2   6   5   174175.55   175483.91   3438.95 o 
   0   6   5      416.34      454.60     43.88 o 
   2   6   5    72774.73    76795.20   1747.94 o 
   4   6   5    39306.79    38834.88    914.39 o 
   6   6   5    58032.50    60542.12   1563.78 o 
   8   6   5     2747.53     3336.99    224.26 o 
  10   6   5    33528.25    32897.84    931.58 o 
  12   6   5     3370.92     3743.57    191.44 o 
  14   6   5    16031.69    15548.36    615.02 o 
 -17   7   5     3970.07     4197.41    396.40 o 
 -15   7   5    27454.75    27763.67    975.55 o 
 -13   7   5    13886.06    14892.57    674.60 o 
 -11   7   5    12839.42    12494.76    972.00 o 
  -9   7   5     7917.98     8201.92    294.19 o 
  -7   7   5    58654.27    59792.13   1232.88 o 
  -5   7   5    15677.02    15684.98    319.65 o 
  -3   7   5    46494.54    48325.27   1244.01 o 
  -1   7   5    35069.11    36084.01    734.44 o 
   1   7   5    93203.59    93041.82   2439.24 o 
   3   7   5    36635.18    36812.11   1017.29 o 
   5   7   5     3843.93     4421.50    197.87 o 
   7   7   5    92903.87    90232.02   1808.93 o 
   9   7   5    97260.02    94922.63   1913.03 o 
  11   7   5     6972.42     6882.83    293.58 o 
  13   7   5    24324.38    24126.41    679.46 o 
  15   7   5     2737.95     3064.13    433.17 o 
 -18   8   5    10786.34    10118.52    540.25 o 
 -16   8   5      300.68      147.01    299.25 o 
 -14   8   5    38587.80    37689.50   2115.35 o 
 -12   8   5      102.98      -13.10    159.86 o 
 -10   8   5   115056.45   111702.26   3191.66 o 
  -8   8   5     7929.76     7804.02    276.74 o 
  -6   8   5    74421.37    75670.97   2723.20 o 
  -4   8   5     1444.01     1683.65    192.12 o 
  -2   8   5   142172.61   145067.42   2854.41 o 
   0   8   5    30724.63    34925.38    712.64 o 
   2   8   5   109163.09   108764.49   2145.52 o 
   4   8   5     7641.20     7654.47    252.70 o 
   6   8   5    98612.92    99176.80   2018.06 o 
   8   8   5     8376.47     8947.75    270.24 o 
  10   8   5    45644.22    46280.54    985.77 o 
  12   8   5     1034.58     1073.83    135.97 o 
  14   8   5    44923.92    43853.52   1374.36 o 
  16   8   5     5557.20     5730.85    561.62 o 
 -17   9   5     3393.78     3014.59    331.67 o 
 -15   9   5     7821.26     8053.93   1196.14 o 
 -13   9   5     8649.72     9293.51    454.01 o 
 -11   9   5     6172.29     6867.08    364.50 o 
  -9   9   5      445.54      232.51    140.85 o 
  -7   9   5     6177.58     6522.01    267.64 o 
  -5   9   5     6881.92     6871.92    176.09 o 
  -3   9   5    18696.89    18735.77    415.25 o 
  -1   9   5    65484.18    66485.02   1329.54 o 
   1   9   5    48227.75    50493.02   1016.99 o 
   3   9   5    42773.70    41900.21   1100.52 o 
   5   9   5    18622.85    20015.25    518.42 o 
   7   9   5    11465.00    11002.26    298.89 o 
   9   9   5    42622.17    42725.69    912.92 o 
  11   9   5     6534.49     7129.35    256.71 o 
  13   9   5    21985.10    22020.16    637.24 o 
  15   9   5     1020.61     1086.36    349.74 o 
 -18  10   5    27007.12    27600.32   1018.82 o 
 -16  10   5      442.18      308.15    422.67 o 
 -14  10   5    55696.76    54089.12   3575.08 o 
 -12  10   5    21258.19    20110.35    725.65 o 
 -10  10   5    72456.33    72504.88   2451.56 o 
  -8  10   5      554.09      706.98    149.37 o 
  -6  10   5    81998.53    85004.78   1533.62 o 
  -4  10   5     4521.93     5185.48    262.54 o 
  -2  10   5    63225.43    64750.54   1746.55 o 
   0  10   5    25071.60    26936.09    653.71 o 
   2  10   5   230921.20   234928.84   4598.67 o 
   4  10   5    24615.79    24513.62    611.22 o 
   6  10   5   138325.59   136804.80   3824.37 o 
   8  10   5     1561.33     1609.53    139.80 o 
  10  10   5    92028.32    87616.25   2142.64 o 
  12  10   5      292.42      204.74    143.29 o 
  14  10   5    47324.20    46894.98   1461.91 o 
  16  10   5     4469.88     4310.77    517.92 o 
 -17  11   5     1107.65     1182.72    288.97 o 
 -15  11   5     1640.91     1680.99    317.20 o 
 -13  11   5     6025.28     6357.74    377.86 o 
 -11  11   5     7775.43     7716.75    393.67 o 
  -9  11   5     1747.33     1676.14    251.10 o 
  -7  11   5     7842.84     7635.11    350.98 o 
  -5  11   5      309.74      451.31     64.18 o 
  -3  11   5     2176.61     2162.12    104.08 o 
  -1  11   5    31708.65    33116.58    689.19 o 
   1  11   5    12243.17    11699.51    364.28 o 
   3  11   5    23026.33    23726.67    509.19 o 
   5  11   5     6263.72     6562.55    235.75 o 
   7  11   5      241.07      302.52    106.33 o 
   9  11   5     7410.38     7403.56    328.41 o 
  11  11   5     2588.64     2303.48    163.68 o 
  13  11   5     5583.33     5029.83    597.81 o 
  15  11   5      117.76      -95.08    315.85 o 
 -16  12   5     6272.82     6930.29    438.83 o 
 -14  12   5    59801.95    55824.39   1726.17 o 
 -12  12   5     3977.72     4194.86    505.55 o 
 -10  12   5    55570.67    50469.91   1527.11 o 
  -8  12   5      590.70      513.94    152.81 o 
  -6  12   5   219977.94   210063.52   4761.64 o 
  -4  12   5     2958.94     3241.91    137.17 o 
  -2  12   5    54921.59    55987.69   1139.71 o 
   0  12   5     5623.01     6206.10    248.55 o 
   2  12   5   180138.77   180758.36   3553.56 o 
   4  12   5     1309.58     1500.12    115.73 o 
   6  12   5   136441.42   136370.86   3214.18 o 
   8  12   5    20002.05    20270.68    611.12 o 
  10  12   5   101844.13   100876.63   2047.06 o 
  12  12   5      650.20      522.55    160.61 o 
  14  12   5    40305.46    39005.03   1858.38 o 
  16  12   5    13450.65    14025.43    890.52 o 
 -17  13   5      535.61      144.83    248.61 o 
 -15  13   5      399.89      247.98    340.28 o 
 -13  13   5        9.20      -94.80    180.80 o 
 -11  13   5     5406.22     5122.79    491.29 o 
  -9  13   5     4101.53     3943.51    271.24 o 
  -7  13   5      433.21      377.39    145.51 o 
  -5  13   5     2289.93     2493.28    257.55 o 
  -3  13   5     9338.89     9393.16    255.89 o 
  -1  13   5    14290.79    13915.66    375.15 o 
   1  13   5     1645.98     1637.09     92.25 o 
   3  13   5     1695.30     1896.11    161.35 o 
   5  13   5       40.27      142.19     91.21 o 
   7  13   5     2482.53     2653.80    236.17 o 
   9  13   5     7246.46     7205.79    294.38 o 
  11  13   5      112.15      -38.11    143.78 o 
  13  13   5     1741.31     1611.19    202.60 o 
  15  13   5     4217.47     4114.60    517.91 o 
 -16  14   5     1457.83      818.41    259.54 o 
 -14  14   5    28861.14    29790.06   1314.42 o 
 -12  14   5    11125.21    11486.90    513.88 o 
 -10  14   5    75207.36    77179.95   2266.95 o 
  -8  14   5     3229.05     3208.64    243.39 o 
  -6  14   5    91887.76    88994.03   2354.53 o 
  -4  14   5     3887.13     3976.06    183.33 o 
  -2  14   5    97328.27    92544.62   1856.53 o 
   0  14   5      925.90     1061.05     85.79 o 
   2  14   5    90568.98    86895.76   2506.05 o 
   4  14   5     4925.75     5481.70    220.98 o 
   6  14   5   277726.97   270960.47   6132.36 o 
   8  14   5     1113.90     1178.68    143.79 o 
  10  14   5    74198.01    72387.22   1503.62 o 
  12  14   5     5743.55     5648.98    290.74 o 
  14  14   5    35089.79    33592.83   1125.24 o 
  16  14   5     2024.69     1985.28    435.75 o 
 -15  15   5       35.67       42.08    245.19 o 
 -13  15   5       58.61      113.86    196.99 o 
 -11  15   5     7350.01     7761.70    683.94 o 
  -9  15   5     1150.64      914.66    183.01 o 
  -7  15   5      744.64      723.18    198.64 o 
  -5  15   5     1732.10     2015.80    242.38 o 
  -3  15   5      149.28      221.85     95.54 o 
  -1  15   5     6184.48     6020.16    226.62 o 
   1  15   5     2437.68     2801.08    149.99 o 
   3  15   5      241.81      269.34    114.29 o 
   5  15   5      657.59      625.57    118.14 o 
   7  15   5     6506.31     7225.09    286.93 o 
   9  15   5     6211.13     6422.94    289.46 o 
  11  15   5       22.00      -28.73    150.79 o 
  13  15   5     1978.25     1975.64    300.93 o 
  15  15   5       82.12     -104.85    338.65 o 
 -16  16   5     2670.97     2992.45    336.97 o 
 -14  16   5    36627.59    35268.75   1179.51 o 
 -12  16   5     2928.63     2943.26    283.33 o 
 -10  16   5    65734.16    63074.64   2820.45 o 
  -8  16   5      190.60      211.81    163.07 o 
  -6  16   5    87944.26    84431.27   2089.37 o 
  -4  16   5     1018.92      983.71    124.67 o 
  -2  16   5    71274.00    71356.73   1670.08 o 
   0  16   5     8259.60     7902.85    268.84 o 
   2  16   5    71959.96    65958.08   3806.22 o 
   4  16   5     1981.62     2275.08    153.16 o 
   6  16   5    89524.35    88760.64   2078.55 o 
   8  16   5      673.49      947.63    148.75 o 
  10  16   5    59880.51    54993.28   3304.52 o 
  12  16   5     2450.50     2183.62    218.86 o 
  14  16   5    20769.79    20977.56    793.13 o 
  16  16   5       81.00       63.82    384.23 o 
 -15  17   5     3293.54     3569.68    347.99 o 
 -13  17   5     3983.22     3816.52    329.22 o 
 -11  17   5    11548.95    11424.51    515.89 o 
  -9  17   5     1235.58     1029.72    239.36 o 
  -7  17   5     2444.96     2552.62    299.97 o 
  -5  17   5     3483.06     3633.60    249.44 o 
  -3  17   5      353.73      307.83    126.44 o 
  -1  17   5    29559.86    28957.69   1081.68 o 
   1  17   5    12850.33    12540.62    374.80 o 
   3  17   5    10563.50    10529.69    335.41 o 
   5  17   5    15531.23    15955.44    467.93 o 
   7  17   5     5238.17     5750.93    261.87 o 
   9  17   5     8593.55     8347.48    477.05 o 
  11  17   5     1723.93     2095.48    263.01 o 
  13  17   5    11720.39    11483.89    449.06 o 
  15  17   5     1048.63      757.45    403.80 o 
 -14  18   5    22081.68    21597.10    823.33 o 
 -12  18   5       44.43      436.95    209.12 o 
 -10  18   5    83828.71    83813.91   2468.30 o 
  -8  18   5     1936.32     2105.72    415.24 o 
  -6  18   5    55652.90    57268.63   1388.92 o 
  -4  18   5      219.30      151.87    115.35 o 
  -2  18   5    74054.34    68766.73   1622.80 o 
   0  18   5    25296.93    23827.45    627.09 o 
   2  18   5    37645.52    35773.46   1189.82 o 
   4  18   5     8521.04     8524.65    307.21 o 
   6  18   5    71961.77    70564.77   2724.71 o 
   8  18   5     1515.80     1709.81    181.10 o 
  10  18   5    30283.59    29549.88   1022.88 o 
  12  18   5       89.12      210.07    181.86 o 
  14  18   5    15516.42    15465.10    670.73 o 
  16  18   5       49.91      376.42    395.30 o 
 -15  19   5     3226.31     3379.08    616.87 o 
 -13  19   5     3121.49     3191.73    435.79 o 
 -11  19   5    22682.71    21925.61    928.49 o 
  -9  19   5    12142.17    11045.14    498.66 o 
  -7  19   5    15420.69    14808.89   1677.12 o 
  -5  19   5      650.41      587.26    133.67 o 
  -3  19   5     8632.89     8854.08    314.18 o 
  -1  19   5    42282.16    40134.32    994.56 o 
   1  19   5    15378.06    14586.79    429.50 o 
   3  19   5     1787.87     1675.64    154.03 o 
   5  19   5    18999.15    18851.52    538.57 o 
   7  19   5     4713.63     4931.65    254.27 o 
   9  19   5    18030.75    18196.94    697.79 o 
  11  19   5     1671.40     1559.33    270.02 o 
  13  19   5    17418.14    17358.65   1592.83 o 
  15  19   5     4927.56     5658.72    616.30 o 
 -14  20   5    21388.54    22232.41    855.52 o 
 -12  20   5     1913.57     1849.90    407.74 o 
 -10  20   5    35533.23    32638.43   1090.28 o 
  -8  20   5     5664.52     5985.91    361.78 o 
  -6  20   5    55354.42    55364.74   1674.91 o 
  -4  20   5    11148.30    11130.54    468.00 o 
  -2  20   5    16280.32    16481.49    481.30 o 
   0  20   5     3137.95     3909.57    206.41 o 
   2  20   5    56210.93    52174.65   1268.39 o 
   4  20   5    11120.67    11135.11    373.48 o 
   6  20   5    15545.62    15140.86    471.77 o 
   8  20   5     4524.23     4622.73    505.56 o 
  10  20   5    33388.50    33929.23   1613.40 o 
  12  20   5      833.35     1064.63    213.32 o 
  14  20   5     7150.49     7400.74    680.91 o 
 -13  21   5    16047.84    16727.68    696.58 o 
 -11  21   5     9081.48     8493.75    464.68 o 
  -9  21   5     5473.44     5628.44    522.86 o 
  -7  21   5    23562.33    22804.68    806.45 o 
  -5  21   5    15051.47    14226.12    451.34 o 
  -3  21   5    42258.80    41595.58   1044.25 o 
  -1  21   5     1326.92     1651.45    160.76 o 
   1  21   5    34478.55    32455.86    835.70 o 
   3  21   5    21412.31    21488.94    601.91 o 
   5  21   5    24174.79    23811.35    661.72 o 
   7  21   5     3591.85     3944.60    243.99 o 
   9  21   5     8636.07     8724.04    463.56 o 
  11  21   5    14067.26    13782.63    620.60 o 
  13  21   5     6989.39     7520.72    468.20 o 
 -12  22   5       36.38       39.27    263.75 o 
 -10  22   5    23838.41    23036.67    844.02 o 
  -8  22   5      787.91      466.77    211.75 o 
  -6  22   5    12498.85    11724.71    516.63 o 
  -4  22   5      286.94      267.60    141.97 o 
  -2  22   5    21607.79    20657.82    638.01 o 
   0  22   5     2003.46     1906.21    173.80 o 
   2  22   5    14261.96    14346.16    450.41 o 
   4  22   5     8288.17     8589.43    335.41 o 
   6  22   5    11896.09    11019.87    399.58 o 
   8  22   5     1857.29     1492.75    260.19 o 
  10  22   5    10057.20    10944.54    548.32 o 
  12  22   5      642.91      885.12    229.74 o 
  14  22   5    10426.87    11382.57    870.72 o 
 -13  23   5     4873.90     4358.51    461.57 o 
 -11  23   5     7184.24     7521.30    452.92 o 
  -9  23   5    15910.22    15502.30    693.17 o 
  -7  23   5    33738.70    34750.29   1140.47 o 
  -5  23   5    21942.99    22261.77    642.71 o 
  -3  23   5    43383.04    41273.68   1052.39 o 
  -1  23   5     8644.36     7875.53    319.01 o 
   1  23   5    17526.21    16611.56    503.45 o 
   3  23   5    19640.22    17820.73    678.26 o 
   5  23   5    15948.42    16007.52    504.35 o 
   7  23   5     4262.31     4790.51    276.92 o 
   9  23   5    24759.81    25074.85   2767.12 o 
  11  23   5     8253.13     9655.34    534.33 o 
  13  23   5    12151.53    12051.23    608.32 o 
 -12  24   5      833.36      742.68    263.86 o 
 -10  24   5     5380.23     4900.60    381.64 o 
  -8  24   5       41.85      357.48    333.43 o 
  -6  24   5     8208.09     8872.62    462.85 o 
  -4  24   5      186.92       21.03    147.46 o 
  -2  24   5     4383.17     4640.12    257.54 o 
   0  24   5      119.14     -116.26    133.67 o 
   2  24   5     5964.44     6280.49    407.11 o 
   4  24   5      760.45      902.62    174.64 o 
   6  24   5     6595.30     6417.73    314.90 o 
   8  24   5        3.04     -147.28    220.68 o 
  10  24   5     3134.26     3330.24    351.96 o 
  12  24   5      238.00      408.86    384.24 o 
 -11  25   5     8226.88     8825.42    501.68 o 
  -9  25   5    22596.82    23042.34    862.52 o 
  -7  25   5    19296.79    18101.80    720.76 o 
  -5  25   5    15425.69    15390.08    629.54 o 
  -3  25   5    56043.43    57072.21   1416.73 o 
  -1  25   5    10009.25     9900.17    377.61 o 
   1  25   5    20806.04    20960.33    743.58 o 
   3  25   5     8772.94     8611.05    355.78 o 
   5  25   5    27076.38    27971.98    782.25 o 
   7  25   5     7703.56     7715.70    455.28 o 
   9  25   5    23301.31    23125.29    883.42 o 
  11  25   5     5787.70     5318.78    424.89 o 
 -10  26   5      944.62     1242.40    283.43 o 
  -8  26   5     3512.59     3817.24    357.24 o 
  -6  26   5      750.96      617.24    236.20 o 
  -4  26   5       11.07      -41.11    164.49 o 
  -2  26   5       85.10      130.58    165.50 o 
   0  26   5        0.45       13.26    156.01 o 
   2  26   5      698.50      990.14    186.18 o 
   4  26   5      207.89       20.58    164.44 o 
   6  26   5     8243.94     8984.00    392.31 o 
   8  26   5       47.33     -217.08    382.28 o 
  10  26   5      867.95      890.78    294.04 o 
  -9  27   5     6481.37     6323.98    441.71 o 
  -7  27   5    11991.45    13639.80    627.47 o 
  -5  27   5     6010.82     5771.55    392.37 o 
  -3  27   5    39871.60    40589.93   1067.76 o 
  -1  27   5    17529.01    17149.32    547.44 o 
   1  27   5    24219.18    24703.10    715.94 o 
   3  27   5    12894.12    13514.74    496.74 o 
   5  27   5    18056.13    17886.58    580.31 o 
   7  27   5     9367.00    10454.29    733.17 o 
   9  27   5    11359.90    11046.71    594.03 o 
  -8  28   5       38.32     -194.22    240.09 o 
  -6  28   5       79.75      593.52    253.07 o 
  -4  28   5      127.56     -105.30    223.09 o 
  -2  28   5     3095.10     3447.36    265.84 o 
   0  28   5      229.85      454.03    180.70 o 
   2  28   5      395.65      582.15    196.25 o 
   4  28   5     2258.41     2598.98    291.26 o 
   6  28   5       69.53       12.11    243.69 o 
   8  28   5       62.30       16.54    265.07 o 
  -7  29   5    14283.37    13746.67    996.48 o 
  -5  29   5     3886.36     4545.86    386.62 o 
  -3  29   5    12899.59    14394.54    635.37 o 
  -1  29   5    18755.48    19492.50    622.41 o 
   1  29   5    19101.08    20061.92    635.98 o 
   3  29   5     7854.58     9090.47    408.35 o 
   5  29   5     9205.57     9605.33    533.69 o 
   7  29   5     4599.67     5678.78    618.24 o 
  -6  30   5     1497.96     1881.63    504.11 o 
  -4  30   5      461.19      791.49    268.21 o 
  -2  30   5     6984.50     7580.14    376.44 o 
   0  30   5      259.06      283.26    317.58 o 
   2  30   5     1123.25      965.46    388.13 o 
   4  30   5      100.26      134.09    283.94 o 
  -3  31   5     5184.28     4215.78    552.46 o 
  -1  31   5    14023.05    14299.76    530.01 o 
   1  31   5    15147.52    16103.62    570.62 o 
   3  31   5     9591.06    11080.23    816.58 o 
  -2  32   5     2374.79     3685.34    541.27 o 
   0  32   5     2736.91     2517.54    498.30 o 
   2  32   5     7579.29     7367.63    686.13 o 
 -18   0   6    23168.71    22008.93   1231.74 o 
 -16   0   6      329.67      266.36    310.00 o 
 -14   0   6    69849.18    69159.23   2937.62 o 
 -12   0   6    44425.61    45875.82   1999.29 o 
 -10   0   6    93697.10    91781.52   3787.64 o 
  -8   0   6     5722.33     5726.12    294.59 o 
  -6   0   6   172900.31   182012.53   5103.41 o 
  -4   0   6    51783.96    51854.96   2361.58 o 
  -2   0   6   393908.00   394543.50  10816.60 o 
   0   0   6     1306.72     1879.37    180.45 o 
   2   0   6   727323.81   743551.31  28795.18 o 
   4   0   6      201.06      444.95     77.97 o 
   6   0   6    33758.70    34549.55   1025.34 o 
   8   0   6     7942.42     8578.40    355.49 o 
  10   0   6    91889.13    91293.27   3875.82 o 
  12   0   6      405.65      235.76    254.64 o 
  14   0   6    22329.30    22080.71   1130.20 o 
 -19   1   6      517.88       48.59    269.18 o 
 -17   1   6     5756.97     6323.61    427.05 o 
 -15   1   6     4011.28     3875.71    319.84 o 
 -13   1   6      295.49      189.15    174.77 o 
 -11   1   6      660.66      503.59    114.12 o 
  -9   1   6       35.65       98.62    118.81 o 
  -7   1   6    17502.61    17858.95    414.00 o 
  -5   1   6     3014.71     2347.95    146.90 o 
  -3   1   6     4123.54     4123.91    111.41 o 
  -1   1   6       87.89      225.54    114.41 o 
   1   1   6       80.77       70.89     72.28 o 
   3   1   6     8746.92     8586.01    380.32 o 
   5   1   6       39.20       97.46     55.71 o 
   7   1   6      670.60      830.24     87.59 o 
   9   1   6     4243.26     4538.78    236.51 o 
  11   1   6     1071.73     1043.46    150.70 o 
  13   1   6      133.66      109.89    177.39 o 
 -18   2   6    33385.28    32794.04   1159.98 o 
 -16   2   6     3670.26     3716.34    978.79 o 
 -14   2   6    57438.69    60172.27   1836.17 o 
 -12   2   6    10156.35     9511.48    618.67 o 
 -10   2   6   160153.45   151869.03   3050.56 o 
  -8   2   6    12357.10    12017.34    313.10 o 
  -6   2   6    68463.41    69616.34   1414.72 o 
  -4   2   6     5401.27     5911.46    178.32 o 
  -2   2   6   318827.16   326597.47   5689.85 o 
   0   2   6     2059.86     2600.52    235.53 o 
   2   2   6   303220.47   288592.84   7945.45 o 
   4   2   6      881.08     1192.89     73.08 o 
   6   2   6   144015.17   149614.28   4273.84 o 
   8   2   6    11848.48    12304.87    321.45 o 
  10   2   6    75758.42    75427.17   1542.86 o 
  12   2   6      729.62      728.51    374.49 o 
  14   2   6    49230.45    48814.68   1515.82 o 
 -17   3   6     4832.07     4721.01    434.22 o 
 -15   3   6     1864.21     2049.88    264.84 o 
 -13   3   6      259.35      330.72    174.73 o 
 -11   3   6     4130.87     4486.91    278.61 o 
  -9   3   6    13950.90    14000.73    361.50 o 
  -7   3   6     9356.49     9114.76    287.84 o 
  -5   3   6   121695.89   126380.84   2237.25 o 
  -3   3   6    94933.17    95655.64   1544.80 o 
  -1   3   6    12564.83    12493.61    279.67 o 
   1   3   6     3481.22     3985.86    312.13 o 
   3   3   6    14637.87    16076.13    420.61 o 
   5   3   6     8783.20     9684.24    300.38 o 
   7   3   6      834.00     1369.62    101.81 o 
   9   3   6     6989.55     6861.61    235.79 o 
  11   3   6     1096.53     1513.26    165.46 o 
  13   3   6     4021.57     4560.93    322.92 o 
 -18   4   6    30645.17    31704.01   1133.36 o 
 -16   4   6      308.60      125.57    268.32 o 
 -14   4   6    58967.51    58708.90   1796.55 o 
 -12   4   6     3886.20     4195.42    291.69 o 
 -10   4   6    71526.53    70637.64   1809.24 o 
  -8   4   6    12190.16    12265.79    319.97 o 
  -6   4   6    81449.97    84640.62   1708.15 o 
  -4   4   6     5695.15     5868.23    169.22 o 
  -2   4   6   200745.25   198943.30   3890.91 o 
   0   4   6      650.32      607.26     85.76 o 
   2   4   6   177435.61   191964.13   4324.52 o 
   4   4   6    17098.40    18264.46    404.94 o 
   6   4   6   150190.70   152720.27   3987.23 o 
   8   4   6     2040.92     2130.00    143.01 o 
  10   4   6    60601.36    59662.27   1444.35 o 
  12   4   6     1231.54     1391.02    173.81 o 
  14   4   6    59720.32    59089.77   1790.62 o 
 -17   5   6     6325.06     6534.45    436.06 o 
 -15   5   6     9068.28     9251.08    477.64 o 
 -13   5   6     6868.92     6580.17    376.40 o 
 -11   5   6     1561.11     1747.32    163.67 o 
  -9   5   6    30488.27    30260.13    675.79 o 
  -7   5   6     8383.57     8606.62    243.80 o 
  -5   5   6   110528.04   109713.09   2190.68 o 
  -3   5   6    38375.46    38829.53    790.90 o 
  -1   5   6    22266.63    21556.94    452.97 o 
   1   5   6    56523.33    57508.75   2107.80 o 
   3   5   6    60399.93    60629.32   1212.73 o 
   5   5   6    69014.97    69147.80   1819.02 o 
   7   5   6    22516.59    24585.67    694.98 o 
   9   5   6    17995.38    17623.50    538.14 o 
  11   5   6     8671.66     8731.18    340.07 o 
  13   5   6      768.28      613.69    200.65 o 
 -18   6   6    33913.84    32873.53   1159.22 o 
 -16   6   6     1575.05     1869.51    284.22 o 
 -14   6   6    49289.95    50828.61   1586.75 o 
 -12   6   6     2316.03     1847.51    229.85 o 
 -10   6   6    36432.44    35565.86    905.38 o 
  -8   6   6    17640.29    16977.26    412.48 o 
  -6   6   6    95487.34    94713.50   1904.55 o 
  -4   6   6    14221.56    14666.80    304.59 o 
  -2   6   6   119892.59   121177.38   2387.67 o 
   0   6   6      175.54      174.19     43.16 o 
   2   6   6    99943.42   103416.94   2344.10 o 
   4   6   6    21368.43    21926.58    613.92 o 
   6   6   6   135938.83   138016.61   2764.59 o 
   8   6   6     7388.23     6733.50    230.91 o 
  10   6   6    37838.23    38072.57    968.47 o 
  12   6   6      383.26      353.75    148.01 o 
  14   6   6    41129.28    40760.89   1993.11 o 
 -17   7   6    15757.07    16123.30    986.87 o 
 -15   7   6     3469.80     3705.70    417.89 o 
 -13   7   6    14095.00    14465.65    595.02 o 
 -11   7   6    34153.38    35237.79   1122.81 o 
  -9   7   6    61360.74    61279.59   1483.00 o 
  -7   7   6    14410.70    14615.68    432.09 o 
  -5   7   6    52020.74    51301.61   1443.83 o 
  -3   7   6    37759.11    37329.29    768.63 o 
  -1   7   6    63281.61    60495.25   1210.01 o 
   1   7   6     7835.17     7000.83    192.12 o 
   3   7   6    20589.99    20440.29    503.74 o 
   5   7   6   149295.08   156462.08   3077.81 o 
   7   7   6    56534.53    56603.20   2127.11 o 
   9   7   6     7429.04     7223.20    297.34 o 
  11   7   6    25803.01    25662.31    702.14 o 
  13   7   6    14038.38    13948.02    464.78 o 
 -18   8   6    13916.60    14017.43    648.58 o 
 -16   8   6      422.77      432.01    226.15 o 
 -14   8   6    51658.69    50084.16   1567.94 o 
 -12   8   6     2321.95     2145.45    236.08 o 
 -10   8   6     5279.99     5492.78    315.15 o 
  -8   8   6      854.03      809.90    111.49 o 
  -6   8   6    72028.33    72806.87   2662.24 o 
  -4   8   6    23494.62    23172.55    697.74 o 
  -2   8   6    28015.28    28949.03    606.65 o 
   0   8   6      438.68      434.45     55.27 o 
   2   8   6    98161.68    93561.62   4084.13 o 
   4   8   6    59424.14    61660.26   1844.95 o 
   6   8   6    48086.08    48404.35   1004.27 o 
   8   8   6     7302.99     7300.56    242.11 o 
  10   8   6    34048.79    34418.17    887.53 o 
  12   8   6      289.41      565.01    155.08 o 
  14   8   6    30228.52    29822.00   1001.13 o 
 -17   9   6     9125.57     9918.59    754.67 o 
 -15   9   6     9762.94     9332.28    485.30 o 
 -13   9   6    34526.32    33699.48   1109.98 o 
 -11   9   6    46055.96    41664.53   1298.28 o 
  -9   9   6    36647.13    35224.15   2000.69 o 
  -7   9   6    66133.56    64107.32   1387.80 o 
  -5   9   6    95050.97    92099.80   1652.09 o 
  -3   9   6     1644.17     1906.24    121.85 o 
  -1   9   6   116104.16   117250.50   2317.15 o 
   1   9   6    29284.79    28116.83    586.47 o 
   3   9   6    51696.74    52178.09   1500.72 o 
   5   9   6    48125.44    48850.07   1156.07 o 
   7   9   6    38667.34    38266.20    818.35 o 
   9   9   6    47743.00    45107.97   1373.22 o 
  11   9   6    57645.00    54220.94   1762.09 o 
  13   9   6    17523.57    16678.38    566.33 o 
 -18  10   6    14093.80    13378.79    898.35 o 
 -16  10   6       21.28       91.27    228.00 o 
 -14  10   6    20900.34    21506.53    793.89 o 
 -12  10   6      438.44      580.65    191.56 o 
 -10  10   6    20410.04    19853.22    700.14 o 
  -8  10   6     4014.51     4307.44    256.02 o 
  -6  10   6     5545.67     5907.17    172.16 o 
  -4  10   6      550.71      795.61     78.83 o 
  -2  10   6    15698.89    16076.28    366.97 o 
   0  10   6     5447.55     5603.87    165.53 o 
   2  10   6    24095.05    23175.14    593.57 o 
   4  10   6    10254.91     9805.76    323.32 o 
   6  10   6    15885.20    16796.26    460.18 o 
   8  10   6     1417.12     1677.49    162.87 o 
  10  10   6     5857.31     6233.79    301.42 o 
  12  10   6      242.40      324.34    155.97 o 
  14  10   6    17360.04    16440.34    655.53 o 
 -17  11   6    15032.47    15392.18    683.93 o 
 -15  11   6     8535.40     9065.97    484.28 o 
 -13  11   6    49125.08    44335.65   4763.40 o 
 -11  11   6    36519.20    36063.93   1170.85 o 
  -9  11   6    32115.59    33620.54   1058.82 o 
  -7  11   6    91697.44    89373.48   2105.37 o 
  -5  11   6    52409.29    49890.75    922.30 o 
  -3  11   6    12473.21    13336.65    323.17 o 
  -1  11   6   133350.17   137923.89   2720.20 o 
   1  11   6    89576.51    92433.16   2686.33 o 
   3  11   6    60372.16    62050.77   1251.99 o 
   5  11   6    18807.14    18000.56    480.84 o 
   7  11   6    75537.70    73015.49   2476.04 o 
   9  11   6    51549.89    52673.00   1292.02 o 
  11  11   6    55474.14    55744.44   1374.05 o 
  13  11   6    16385.84    16366.76    530.21 o 
 -16  12   6     1748.20     1449.79    403.82 o 
 -14  12   6     3783.93     3691.78    397.06 o 
 -12  12   6     1018.28      630.79    198.75 o 
 -10  12   6     4231.58     4463.74    290.34 o 
  -8  12   6       98.24      262.06    147.38 o 
  -6  12   6    15645.77    14534.03    364.61 o 
  -4  12   6     3062.20     3418.77    266.22 o 
  -2  12   6      320.97      270.01     68.83 o 
   0  12   6     1256.70     1148.88     84.04 o 
   2  12   6    16664.52    17151.48    387.98 o 
   4  12   6     8576.82     8529.57    345.30 o 
   6  12   6      157.07      337.50    108.56 o 
   8  12   6     2585.85     2467.03    188.70 o 
  10  12   6      202.16      218.16    140.69 o 
  12  12   6      847.94      617.17    168.17 o 
  14  12   6     1767.80     1799.99    267.45 o 
 -17  13   6    31530.29    34826.45   2355.57 o 
 -15  13   6    15794.73    16091.71    672.24 o 
 -13  13   6    31870.75    30783.59   1037.91 o 
 -11  13   6    39133.36    37195.74   1793.57 o 
  -9  13   6    54205.33    53538.52   1608.00 o 
  -7  13   6    62320.21    59258.06   1747.10 o 
  -5  13   6    51486.53    48035.64   1004.89 o 
  -3  13   6    32665.63    31574.84    677.89 o 
  -1  13   6    56852.56    55675.34   1146.46 o 
   1  13   6    32661.59    31338.11    663.56 o 
   3  13   6    27778.74    28433.80    705.63 o 
   5  13   6    26112.96    25839.21    661.56 o 
   7  13   6   105686.38   107657.83   3073.78 o 
   9  13   6    50841.93    50995.29   1265.21 o 
  11  13   6    68103.30    66210.08   1871.07 o 
  13  13   6    22888.85    21931.34    652.58 o 
 -16  14   6      652.20      624.79    258.35 o 
 -14  14   6     1671.88     1752.09    268.58 o 
 -12  14   6     2472.30     1956.38    248.50 o 
 -10  14   6     3170.72     2897.08    249.59 o 
  -8  14   6       47.25      -95.42    140.29 o 
  -6  14   6    45260.10    44566.80   1112.29 o 
  -4  14   6     3952.08     4194.09    169.50 o 
  -2  14   6     1387.42     1279.77     99.52 o 
   0  14   6     1274.07     1390.87    113.17 o 
   2  14   6      208.42      663.35    275.47 o 
   4  14   6     2049.88     2145.59    140.79 o 
   6  14   6    17947.04    17730.80    666.95 o 
   8  14   6     2249.68     2607.19    238.43 o 
  10  14   6     2738.22     2570.07    211.74 o 
  12  14   6      163.57      190.75    167.03 o 
  14  14   6     1401.61     1475.17    270.20 o 
 -15  15   6     8951.78     9909.84    517.34 o 
 -13  15   6    14172.28    13954.53    597.37 o 
 -11  15   6    38947.71    36892.59   1184.60 o 
  -9  15   6    42648.52    42555.11   1321.23 o 
  -7  15   6    32242.60    31561.73   1003.87 o 
  -5  15   6   134375.38   130764.06   3667.42 o 
  -3  15   6    53732.70    53754.82   1113.75 o 
  -1  15   6    59895.32    59659.66   1220.77 o 
   1  15   6    11064.66    11262.36    338.81 o 
   3  15   6    36226.54    33776.13    834.18 o 
   5  15   6    28827.75    28387.53   1203.66 o 
   7  15   6    47360.93    47388.58   1441.44 o 
   9  15   6    31533.40    31511.04   1031.82 o 
  11  15   6    38321.42    37571.75    987.50 o 
  13  15   6    25801.16    23581.79    920.63 o 
 -16  16   6      904.45      974.51    275.13 o 
 -14  16   6     7259.12     7794.70    450.80 o 
 -12  16   6      126.75      151.44    188.54 o 
 -10  16   6     8525.50     7299.14    400.26 o 
  -8  16   6      184.94      516.94    365.35 o 
  -6  16   6      698.69      735.08    126.77 o 
  -4  16   6      857.05      709.37    119.49 o 
  -2  16   6      985.51     1171.98    117.42 o 
   0  16   6     1652.33     1672.29    141.76 o 
   2  16   6     6725.01     6576.91    247.86 o 
   4  16   6      902.30      989.62    125.86 o 
   6  16   6    33081.73    33026.56    841.53 o 
   8  16   6     1287.17     1202.31    212.74 o 
  10  16   6     4808.42     4979.31    354.37 o 
  12  16   6     1798.42     1676.46    220.44 o 
  14  16   6     7881.33     8101.88    748.41 o 
 -15  17   6     6071.85     5952.40    415.87 o 
 -13  17   6     8128.20     7787.69    443.37 o 
 -11  17   6    17398.62    17062.51    660.26 o 
  -9  17   6    48717.52    47464.44   1462.91 o 
  -7  17   6    14628.29    13375.38    530.36 o 
  -5  17   6    53737.71    50646.22   1230.62 o 
  -3  17   6    33542.91    31012.33    783.55 o 
  -1  17   6    51871.19    49737.82   1196.78 o 
   1  17   6    21201.76    19824.10    533.14 o 
   3  17   6    37367.82    34713.43   1840.87 o 
   5  17   6    48786.98    47959.86   1851.95 o 
   7  17   6    59855.81    60358.54   1803.38 o 
   9  17   6    35335.43    34444.40   1122.50 o 
  11  17   6    19597.97    20908.07    636.29 o 
  13  17   6     9030.81     8735.78    395.44 o 
 -14  18   6     9875.23     9819.68    519.11 o 
 -12  18   6      235.56      269.32    204.17 o 
 -10  18   6    32236.77    32002.92   1064.32 o 
  -8  18   6      882.71     1247.04    457.53 o 
  -6  18   6     6602.13     7032.82    292.75 o 
  -4  18   6     1302.35     1381.53    145.17 o 
  -2  18   6    13117.88    13054.83    398.46 o 
   0  18   6     4897.12     5326.27    232.90 o 
   2  18   6    15654.90    14675.58    431.68 o 
   4  18   6      801.93      706.61    126.86 o 
   6  18   6    21197.34    20999.28    733.46 o 
   8  18   6     3954.72     3984.05    328.02 o 
  10  18   6     4857.79     4819.54    667.15 o 
  12  18   6      805.20      840.06    208.48 o 
  14  18   6    18953.61    19339.37    772.41 o 
 -15  19   6     4269.94     5230.46    577.18 o 
 -13  19   6    11429.95    11629.01    559.13 o 
 -11  19   6    10577.91    10959.95    518.97 o 
  -9  19   6    17760.93    17776.06    675.53 o 
  -7  19   6    23426.35    22876.72    793.78 o 
  -5  19   6    64885.89    63984.53   1539.06 o 
  -3  19   6    21577.71    20608.44    618.32 o 
  -1  19   6    19179.15    19120.27    534.06 o 
   1  19   6    13210.62    11742.46    595.37 o 
   3  19   6    41364.96    38793.56   1014.14 o 
   5  19   6    34423.14    34745.63    888.82 o 
   7  19   6     3032.84     3166.85    276.26 o 
   9  19   6     8424.01     8441.66    446.04 o 
  11  19   6    34477.78    34606.09   1068.32 o 
  13  19   6     2067.09     2336.02    253.50 o 
 -14  20   6    16002.74    15883.36   1087.25 o 
 -12  20   6     2111.28     2055.65    283.49 o 
 -10  20   6    22487.39    21758.10    796.62 o 
  -8  20   6      196.37      133.09    179.31 o 
  -6  20   6    27553.67    26365.48   1028.86 o 
  -4  20   6     5862.77     6151.42    516.87 o 
  -2  20   6    20043.04    19627.57    552.54 o 
   0  20   6      456.89      710.80    133.34 o 
   2  20   6    33992.47    33784.30    879.05 o 
   4  20   6      703.56      773.02    141.45 o 
   6  20   6    24074.75    23760.72    660.45 o 
   8  20   6     1646.18     1959.32    430.53 o 
  10  20   6    23224.69    21184.83    801.67 o 
  12  20   6       82.49      -40.56    197.14 o 
  14  20   6    14650.20    13542.87    636.99 o 
 -13  21   6     3611.81     3178.93    331.91 o 
 -11  21   6     4341.39     3893.10    336.35 o 
  -9  21   6    17745.87    18168.99    701.65 o 
  -7  21   6    10878.59    10684.37    487.59 o 
  -5  21   6    21353.11    20792.45    594.63 o 
  -3  21   6      573.16      901.20    149.18 o 
  -1  21   6    37334.74    38216.57    964.84 o 
   1  21   6    10052.50     9616.42    344.52 o 
   3  21   6    12738.21    12010.54    398.54 o 
   5  21   6    21813.76    21016.48    845.05 o 
   7  21   6     1156.26     1218.98    234.64 o 
   9  21   6    19876.65    19970.39    760.38 o 
  11  21   6     9209.37     9271.24    509.45 o 
  13  21   6     1657.47     1497.49    242.97 o 
 -12  22   6     2653.14     2304.86    422.74 o 
 -10  22   6    19830.04    19371.04   1129.75 o 
  -8  22   6      490.34      517.17    215.94 o 
  -6  22   6    37031.54    36248.95   1170.66 o 
  -4  22   6       68.17      168.96    143.61 o 
  -2  22   6    68986.76    65858.55   1589.90 o 
   0  22   6      152.44      142.67    127.64 o 
   2  22   6    49660.50    48776.13   1474.56 o 
   4  22   6      374.86      279.97    143.61 o 
   6  22   6    23303.11    23890.31    842.79 o 
   8  22   6     1833.98     1661.08    265.30 o 
  10  22   6    27988.63    29137.12   1354.34 o 
  12  22   6      963.88     1194.78    233.89 o 
 -11  23   6     4041.24     3845.73    351.22 o 
  -9  23   6     8105.94     8452.29    468.79 o 
  -7  23   6     7194.58     7360.30    418.76 o 
  -5  23   6    10753.11    11307.03    502.58 o 
  -3  23   6     6537.13     6594.09    299.42 o 
  -1  23   6     6844.24     6874.38    300.70 o 
   1  23   6     4431.45     4920.48    253.50 o 
   3  23   6     2630.98     2590.69    209.24 o 
   5  23   6     5595.87     5435.79    345.98 o 
   7  23   6     2605.63     2294.30    289.70 o 
   9  23   6     1422.91     1735.80    283.20 o 
  11  23   6     5494.34     5117.58    404.93 o 
  13  23   6      282.15     -161.24    270.97 o 
 -12  24   6     4037.28     4172.43    564.14 o 
 -10  24   6    12838.94    12813.31    599.40 o 
  -8  24   6     1146.82      466.71    227.65 o 
  -6  24   6    38325.34    37955.47   1621.88 o 
  -4  24   6     2771.13     2803.12    226.12 o 
  -2  24   6    53717.27    51315.06   1280.72 o 
   0  24   6     1879.54     1931.24    190.72 o 
   2  24   6    46155.07    44982.91   1413.89 o 
   4  24   6     2234.50     2145.19    208.67 o 
   6  24   6    24267.20    25028.68    888.82 o 
   8  24   6       95.23     -267.66    267.66 o 
  10  24   6    27689.53    27398.74   1000.98 o 
  12  24   6      660.36      433.41    231.44 o 
 -11  25   6     4010.31     4806.98    396.85 o 
  -9  25   6     1237.08     1216.47    272.87 o 
  -7  25   6       42.49       61.90    227.18 o 
  -5  25   6      643.91      792.20    189.47 o 
  -3  25   6      700.57      649.38    175.74 o 
  -1  25   6     3842.13     4260.31    254.62 o 
   1  25   6      368.68      333.31    161.55 o 
   3  25   6      470.71      514.93    204.11 o 
   5  25   6     3006.55     2394.96    284.96 o 
   7  25   6     6214.44     6768.29    428.81 o 
   9  25   6      339.18       29.41    257.84 o 
  11  25   6     1208.10     1096.93    331.51 o 
 -10  26   6    25405.39    25928.96    957.47 o 
  -8  26   6     2992.10     3115.12    402.23 o 
  -6  26   6    26444.38    27546.29    976.35 o 
  -4  26   6       58.17       78.78    171.04 o 
  -2  26   6    58656.86    56900.17   1418.16 o 
   0  26   6      478.92      476.37    168.62 o 
   2  26   6    29439.98    30696.99    843.82 o 
   4  26   6       28.89     -200.12    200.12 o 
   6  26   6    32039.19    28059.80    991.39 o 
   8  26   6     1121.80      937.17    757.78 o 
  10  26   6    11142.03    12713.14    630.64 o 
  -9  27   6      522.32      234.54    275.38 o 
  -7  27   6      622.62      517.47    253.34 o 
  -5  27   6     1684.52     1825.19    284.95 o 
  -3  27   6      278.45       57.13    176.09 o 
  -1  27   6     1088.91     1002.34    197.85 o 
   1  27   6       37.62      142.30    171.06 o 
   3  27   6       39.31      129.33    227.66 o 
   5  27   6     5169.44     5661.55    397.45 o 
   7  27   6     1045.65     1169.90    289.14 o 
   9  27   6      742.97     1959.03    471.52 o 
  -8  28   6      421.12      415.50    415.50 o 
  -6  28   6    22197.31    23372.35    883.18 o 
  -4  28   6      337.02      121.46    187.09 o 
  -2  28   6    26410.80    26709.72    770.75 o 
   0  28   6     1214.62     1521.65    297.10 o 
   2  28   6    35442.70    37868.50   1278.78 o 
   4  28   6      231.15      -26.60    413.22 o 
   6  28   6    27057.43    28676.78   1026.22 o 
   8  28   6       66.95      188.21    386.84 o 
  -7  29   6      108.84     -212.31    365.35 o 
  -5  29   6      779.40      840.23    272.15 o 
  -3  29   6      794.34      796.75    298.63 o 
  -1  29   6      595.51      365.46    203.63 o 
   1  29   6     2561.72     2820.09    260.40 o 
   3  29   6     1122.25     1627.56    406.73 o 
   5  29   6     1662.80     1988.73    305.77 o 
  -6  30   6    10348.41    11559.81    892.88 o 
  -4  30   6       98.44      105.24    245.62 o 
  -2  30   6    15897.33    16982.41    582.52 o 
   0  30   6      854.18      908.34    219.87 o 
   2  30   6    26057.56    27153.04   2080.55 o 
   4  30   6      948.50     1311.03    399.24 o 
  -3  31   6     3795.26     3449.92    541.33 o 
  -1  31   6     1343.59     1114.61    291.94 o 
 -17   1   7    25589.73    25613.16    947.06 o 
 -15   1   7    22452.23    21363.19    793.55 o 
 -13   1   7    71243.83    70512.43   2103.62 o 
 -11   1   7     3694.13     3476.15    178.66 o 
  -9   1   7    96970.09    93074.97   2630.33 o 
  -7   1   7     3895.51     4136.59    164.21 o 
  -5   1   7    84324.41    79306.20   1637.88 o 
  -3   1   7     6050.33     6784.33    240.96 o 
  -1   1   7   136369.58   131357.72   2967.75 o 
   1   1   7    27924.14    28969.87    869.79 o 
   3   1   7   376930.19   394195.63  15342.26 o 
   5   1   7    72892.84    72243.80   1679.11 o 
   7   1   7   125511.14   115954.41   3285.22 o 
   9   1   7    12054.65    12939.60    521.74 o 
  11   1   7    52229.38    52672.14   1777.88 o 
  13   1   7     6667.47     7438.40    435.29 o 
  15   1   7    33217.55    31108.57   1065.31 o 
 -18   2   7     3170.81     2655.54    719.79 o 
 -16   2   7     2762.45     3252.43    317.06 o 
 -14   2   7     3725.20     3781.04    307.81 o 
 -12   2   7       44.50      216.99    132.99 o 
 -10   2   7     3439.75     3665.41    174.61 o 
  -8   2   7      685.07      845.06     93.58 o 
  -6   2   7      659.72      767.94     98.14 o 
  -4   2   7    49115.68    49981.25    823.73 o 
  -2   2   7     8095.27     7959.90    174.59 o 
   0   2   7      949.68     1094.21     68.71 o 
   2   2   7    19967.02    19655.15    629.14 o 
   4   2   7     3961.91     4263.83    316.58 o 
   6   2   7     2156.60     2094.80    284.11 o 
   8   2   7      240.43      254.13    151.43 o 
  10   2   7    28062.30    29459.92   2482.22 o 
  12   2   7      247.12      390.75    199.02 o 
  14   2   7      787.37      364.51    218.28 o 
 -17   3   7    21197.35    22124.39   1437.09 o 
 -15   3   7    11735.58    12196.59    557.27 o 
 -13   3   7    66321.14    68254.70   2043.72 o 
 -11   3   7     8678.24     8818.43    285.90 o 
  -9   3   7   118297.41   118744.59   2528.14 o 
  -7   3   7      753.30      907.46     90.13 o 
  -5   3   7   176892.97   180703.11   2902.35 o 
  -3   3   7    32017.06    31285.34    646.24 o 
  -1   3   7   116143.11   113440.46   2495.01 o 
   1   3   7    64914.39    63110.19   1623.76 o 
   3   3   7   214512.39   219435.88   4951.57 o 
   5   3   7    74293.08    80117.87   1862.72 o 
   7   3   7   123416.63   120749.91   2782.76 o 
   9   3   7     7610.61     7505.72    379.74 o 
  11   3   7    49742.26    50134.27   1886.67 o 
  13   3   7     2178.83     2214.99    384.63 o 
  15   3   7    17127.60    16833.15    963.25 o 
 -18   4   7     5418.87     5537.04    424.51 o 
 -16   4   7      161.53       36.85    220.27 o 
 -14   4   7     1447.88      946.61    238.06 o 
 -12   4   7     2381.71     2232.95    331.17 o 
 -10   4   7     9186.49     9290.89    286.95 o 
  -8   4   7     2088.92     1990.44    121.85 o 
  -6   4   7    17923.61    18804.47    430.12 o 
  -4   4   7    58439.74    54240.31   1023.40 o 
  -2   4   7    69059.09    69831.91   1295.24 o 
   0   4   7     3213.30     2876.18    121.20 o 
   2   4   7    21167.84    19997.77    517.09 o 
   4   4   7    12406.24    12168.97    456.12 o 
   6   4   7    17418.91    17835.98   1000.65 o 
   8   4   7     7130.48     7342.90    290.42 o 
  10   4   7    61623.98    58150.34   1744.22 o 
  12   4   7     3954.12     3138.59    283.64 o 
  14   4   7     7606.64     8027.61    444.49 o 
 -17   5   7    37079.54    36375.24   2570.09 o 
 -15   5   7     5527.59     5620.08    653.17 o 
 -13   5   7    34613.09    32501.71   1074.34 o 
 -11   5   7    14983.29    15302.68    410.29 o 
  -9   5   7    96870.63    94006.72   2205.82 o 
  -7   5   7     6169.67     6216.23    201.04 o 
  -5   5   7    57294.70    56829.75   1033.01 o 
  -3   5   7    55312.03    54308.92   1094.37 o 
  -1   5   7   151620.59   146587.45   2903.02 o 
   1   5   7    10186.49     9356.21    269.64 o 
   3   5   7    40460.52    40075.74    960.01 o 
   5   5   7     5898.92     6563.87    293.82 o 
   7   5   7   149900.20   151191.45   3464.16 o 
   9   5   7     2218.57     2069.85    197.98 o 
  11   5   7    38850.89    36974.75   1179.42 o 
  13   5   7    20217.09    19885.90    740.10 o 
  15   5   7    27212.73    25767.54   1290.40 o 
 -18   6   7    18387.97    18537.13    780.79 o 
 -16   6   7     8834.36     9426.33    693.74 o 
 -14   6   7     8218.83     8314.58    446.95 o 
 -12   6   7      428.74      385.22    212.31 o 
 -10   6   7    25719.02    24652.08    580.20 o 
  -8   6   7     4901.71     4702.73    213.39 o 
  -6   6   7    22693.34    22176.86    498.92 o 
  -4   6   7    21846.62    23131.91    444.77 o 
  -2   6   7   109143.54   107282.02   2122.64 o 
   0   6   7    72321.22    71171.47   1418.12 o 
   2   6   7    92935.03    92129.25   2575.55 o 
   4   6   7     3586.35     3615.79    168.17 o 
   6   6   7    70203.67    67671.55   1599.59 o 
   8   6   7     1053.01      861.76    138.69 o 
  10   6   7    36455.16    34178.45   1098.59 o 
  12   6   7      357.71      376.93    183.51 o 
  14   6   7    14881.46    15168.83    767.16 o 
 -17   7   7     8058.94     9172.94    516.74 o 
 -15   7   7     5591.73     5995.61    392.54 o 
 -13   7   7    47874.54    48822.30   1525.72 o 
 -11   7   7     2438.27     2464.31    449.79 o 
  -9   7   7    51534.49    52593.53   1114.27 o 
  -7   7   7     8904.89     8776.15    254.21 o 
  -5   7   7    87415.04    88461.11   2449.70 o 
  -3   7   7    10908.07    10712.28    262.39 o 
  -1   7   7    42195.22    41930.38    944.63 o 
   1   7   7    66127.22    65874.79   1947.82 o 
   3   7   7    27408.96    26202.95    634.05 o 
   5   7   7     3002.12     3203.54    174.84 o 
   7   7   7    57396.52    53611.51   1295.49 o 
   9   7   7     6016.80     6002.77    272.32 o 
  11   7   7    40091.34    40939.75   1286.92 o 
  13   7   7     5559.45     5238.59    458.05 o 
  15   7   7    12273.65    10951.79    743.81 o 
 -18   8   7    16979.75    17478.54    748.33 o 
 -16   8   7    11938.39    12537.06    581.39 o 
 -14   8   7    20167.97    19543.69    744.32 o 
 -12   8   7    14124.71    13689.92    750.91 o 
 -10   8   7    61171.07    56703.27   1859.95 o 
  -8   8   7     3542.22     3753.46    166.21 o 
  -6   8   7   109751.80   111511.32   2657.41 o 
  -4   8   7     4052.67     3868.38    174.47 o 
  -2   8   7    83965.80    84119.42   1678.06 o 
   0   8   7    37847.58    37520.05    786.98 o 
   2   8   7   107799.70   110617.02   2510.27 o 
   4   8   7     3221.02     3496.36    170.98 o 
   6   8   7    44614.73    43740.22   1074.04 o 
   8   8   7     5296.62     5575.79    253.43 o 
  10   8   7    49724.33    45730.45   1143.60 o 
  12   8   7    10818.37    10578.05    484.84 o 
  14   8   7    28843.61    25712.16    902.66 o 
 -17   9   7     7084.28     7489.66    466.04 o 
 -15   9   7      827.37      591.30    296.01 o 
 -13   9   7    36451.66    32465.80   3023.47 o 
 -11   9   7    13635.48    13491.21    541.20 o 
  -9   9   7    49064.27    48979.69   1212.11 o 
  -7   9   7     3271.82     3356.47    149.85 o 
  -5   9   7     7082.72     7180.10    199.27 o 
  -3   9   7     1325.55     1532.71     92.03 o 
  -1   9   7     7855.85     7279.86    201.48 o 
   1   9   7    51290.79    50621.76   1024.62 o 
   3   9   7    16943.71    16301.62    423.69 o 
   5   9   7      216.19      197.01    134.55 o 
   7   9   7    54898.97    51212.76   1247.91 o 
   9   9   7      458.56      739.13    144.31 o 
  11   9   7    18155.21    18003.84    884.61 o 
  13   9   7      340.61      460.27    207.65 o 
  15   9   7     7020.12     7505.86    617.07 o 
 -16  10   7    10293.67    10769.76    543.86 o 
 -14  10   7    34229.49    34307.25   1144.20 o 
 -12  10   7     6632.39     6078.98    504.37 o 
 -10  10   7    75748.00    74420.34   2181.54 o 
  -8  10   7    12200.03    12063.44    389.87 o 
  -6  10   7   136738.33   128095.98   4193.49 o 
  -4  10   7    20778.27    21225.12    475.64 o 
  -2  10   7    77975.83    77127.11   1771.52 o 
   0  10   7    37320.71    35831.66    742.75 o 
   2  10   7    83843.48    81790.13   1632.32 o 
   4  10   7    17327.38    17646.75    583.75 o 
   6  10   7    95579.72    91573.80   2455.15 o 
   8  10   7      564.60      428.81    137.69 o 
  10  10   7    34619.60    34081.25    892.22 o 
  12  10   7    18504.68    18021.85    686.37 o 
  14  10   7    56575.14    52344.72   1628.08 o 
 -17  11   7      695.59     1004.46    282.65 o 
 -15  11   7     1359.58     1400.45    265.92 o 
 -13  11   7    14260.34    13961.14    584.38 o 
 -11  11   7     1389.04     1075.38    205.37 o 
  -9  11   7     7552.27     6795.31    707.15 o 
  -7  11   7     5016.69     5273.96    239.11 o 
  -5  11   7     6047.73     6181.54    179.46 o 
  -3  11   7      600.34      559.74     77.66 o 
  -1  11   7     1093.94     1156.96    109.43 o 
   1  11   7     4731.18     4371.54    152.14 o 
   3  11   7    23787.65    23129.76    506.35 o 
   5  11   7       43.12       61.26    122.45 o 
   7  11   7     3517.53     3625.07    211.30 o 
   9  11   7     1237.17     1417.38    167.16 o 
  11  11   7     8929.80     8486.88    351.85 o 
  13  11   7       57.62      -67.20    195.90 o 
  15  11   7     2643.13     2806.12    440.33 o 
 -16  12   7    13041.74    14033.52    843.56 o 
 -14  12   7    51131.79    51910.15   1627.33 o 
 -12  12   7    13670.48    12099.77   1283.54 o 
 -10  12   7    40817.13    36346.40   1150.74 o 
  -8  12   7     3687.87     3365.08    199.32 o 
  -6  12   7   124356.66   117671.09   3596.06 o 
  -4  12   7     6215.26     6103.68    201.94 o 
  -2  12   7    64643.45    63486.62   1289.96 o 
   0  12   7     3032.51     2763.35    118.96 o 
   2  12   7    80407.71    76446.31   1534.95 o 
   4  12   7    37421.38    35264.56    859.04 o 
   6  12   7    60484.72    58853.86   1730.03 o 
   8  12   7     3771.00     4190.55    231.16 o 
  10  12   7    57410.99    58858.65   1443.43 o 
  12  12   7    35448.73    33803.82   1112.70 o 
  14  12   7    49979.22    47305.55   1499.67 o 
 -17  13   7     5516.64     6132.62    628.70 o 
 -15  13   7      994.21      713.02    238.74 o 
 -13  13   7      488.37      664.59    220.77 o 
 -11  13   7       19.42      -24.54    177.56 o 
  -9  13   7     4193.36     3999.06    274.70 o 
  -7  13   7     1731.46     1457.44    148.55 o 
  -5  13   7    20033.78    19659.81    461.67 o 
  -3  13   7      851.22      924.53     94.63 o 
  -1  13   7     6307.17     6192.36    196.89 o 
   1  13   7      219.52      128.49     67.31 o 
   3  13   7     3184.42     3174.79    156.87 o 
   5  13   7    12209.81    12674.01    478.60 o 
   7  13   7     2887.95     2815.17    325.72 o 
   9  13   7     2324.77     2264.44    304.71 o 
  11  13   7      261.63      142.13    159.78 o 
  13  13   7      154.26      172.04    216.61 o 
  15  13   7     1418.66      719.70    365.38 o 
 -16  14   7     8487.25     8631.91    845.20 o 
 -14  14   7    22103.68    22052.60   1159.98 o 
 -12  14   7     2893.33     3045.31    282.86 o 
 -10  14   7    55109.77    51470.75   1986.40 o 
  -8  14   7    17587.21    16088.83   1028.18 o 
  -6  14   7   156079.39   150065.61   3472.06 o 
  -4  14   7     6882.60     6830.39    224.93 o 
  -2  14   7   156465.34   144879.89   2873.38 o 
   0  14   7    27166.15    27216.26    592.02 o 
   2  14   7    28833.76    26941.57    677.21 o 
   4  14   7    10413.51    10587.31    408.79 o 
   6  14   7    39172.10    38975.61   1200.17 o 
   8  14   7    15326.34    16522.64    513.25 o 
  10  14   7    59116.62    57167.99   1415.93 o 
  12  14   7     4680.01     4333.94    334.68 o 
  14  14   7    42609.41    42227.77   1368.82 o 
 -15  15   7       97.59       46.80    232.35 o 
 -13  15   7     1989.83     1652.70    259.73 o 
 -11  15   7      677.81      840.71    210.03 o 
  -9  15   7     3663.12     3795.30    282.36 o 
  -7  15   7     3072.01     3659.36    356.66 o 
  -5  15   7     6365.62     6061.90    218.14 o 
  -3  15   7      364.36      455.93     94.09 o 
  -1  15   7     7725.40     7281.33    241.01 o 
   1  15   7     1579.79     1531.53    127.26 o 
   3  15   7     5064.82     5249.19    221.61 o 
   5  15   7     2791.67     2546.95    216.88 o 
   7  15   7    13511.19    13264.92    528.21 o 
   9  15   7       31.05      231.73    150.20 o 
  11  15   7     1864.56     1914.13    214.98 o 
  13  15   7      624.77      682.30    245.02 o 
  15  15   7     4081.87     3737.96    506.17 o 
 -16  16   7     9339.28     8720.29    717.51 o 
 -14  16   7    23006.99    21249.91    809.05 o 
 -12  16   7     1720.26     1553.72    247.97 o 
 -10  16   7    29680.64    26290.94    894.08 o 
  -8  16   7     8346.44     7950.26    391.40 o 
  -6  16   7    83804.13    82538.22   2389.36 o 
  -4  16   7    19270.82    19110.07    461.11 o 
  -2  16   7   113756.13   109269.29   2192.17 o 
   0  16   7    25931.38    23867.02    618.83 o 
   2  16   7    29251.09    27893.79   1040.68 o 
   4  16   7     8663.44     8338.85    320.77 o 
   6  16   7    75440.75    72996.91   2133.99 o 
   8  16   7     6109.87     6655.60    373.65 o 
  10  16   7    57167.45    57530.19   1434.65 o 
  12  16   7     2540.49     2680.07    301.15 o 
  14  16   7    32770.29    31238.65   1081.45 o 
 -15  17   7      165.34       25.53    233.44 o 
 -13  17   7    19312.86    20202.67   1396.46 o 
 -11  17   7     1490.45     1402.80    234.43 o 
  -9  17   7     6563.37     6790.53    380.96 o 
  -7  17   7     7807.68     7513.26    380.00 o 
  -5  17   7     4689.57     4993.80    230.94 o 
  -3  17   7      315.54      196.71     98.73 o 
  -1  17   7    10655.02    11343.87    358.07 o 
   1  17   7     5038.97     4704.70    210.34 o 
   3  17   7    12408.36    11721.47    366.74 o 
   5  17   7     2956.27     3210.70    246.68 o 
   7  17   7     2511.03     2542.30    319.18 o 
   9  17   7      444.56      422.69    201.45 o 
  11  17   7     6864.65     7914.40    401.80 o 
  13  17   7      514.25      127.15    235.98 o 
  15  17   7     3319.77     2994.48    493.76 o 
 -14  18   7    10469.50    10328.39    525.80 o 
 -12  18   7     6637.28     6731.43    406.06 o 
 -10  18   7    26527.24    26647.70    923.29 o 
  -8  18   7     3659.24     3813.66    288.04 o 
  -6  18   7    41605.40    40303.06   1253.27 o 
  -4  18   7    23021.45    21621.94    931.81 o 
  -2  18   7    62997.48    60638.47   1450.30 o 
   0  18   7    21849.55    22113.33    594.62 o 
   2  18   7    42812.22    44942.77   1099.73 o 
   4  18   7     1406.20     1608.39    201.67 o 
   6  18   7    30883.05    28580.79   2192.95 o 
   8  18   7     2003.97     2839.43    510.34 o 
  10  18   7    56477.73    52557.48   1337.12 o 
  12  18   7     1581.18     1478.11    226.86 o 
  14  18   7    12819.49    12458.53    851.99 o 
 -13  19   7     9498.82     9916.20    523.02 o 
 -11  19   7     4267.96     4245.69    337.62 o 
  -9  19   7    28999.86    27047.62   1342.00 o 
  -7  19   7     5878.75     6243.18    359.06 o 
  -5  19   7    10107.08     9917.83    413.53 o 
  -3  19   7    19019.90    17666.61    574.82 o 
  -1  19   7    37134.43    36268.09    913.13 o 
   1  19   7      323.37      546.91    124.87 o 
   3  19   7    13942.54    14061.26    431.09 o 
   5  19   7     7667.65     7611.12    381.41 o 
   7  19   7    13643.93    13238.84    551.32 o 
   9  19   7     1016.63      686.80    225.34 o 
  11  19   7     7517.34     7491.77    533.10 o 
  13  19   7     5715.03     5314.70    408.61 o 
 -14  20   7     6235.10     5935.45    429.20 o 
 -12  20   7     9153.21     9594.82    502.74 o 
 -10  20   7    14442.46    15078.44    628.16 o 
  -8  20   7     1466.39     1501.25    231.81 o 
  -6  20   7    25841.66    23776.78   1563.39 o 
  -4  20   7    14712.05    14655.56    454.76 o 
  -2  20   7    37900.48    37791.93    955.00 o 
   0  20   7    20410.52    19112.62    540.34 o 
   2  20   7    47650.71    47530.82   1169.84 o 
   4  20   7     7964.03     7246.97    378.56 o 
   6  20   7    16779.21    16252.24    628.20 o 
   8  20   7      206.05      148.25    232.50 o 
  10  20   7    20466.41    20021.24    776.41 o 
  12  20   7      824.42      889.10    220.71 o 
  14  20   7     6547.35     6402.15    648.95 o 
 -13  21   7    16004.59    16982.05    711.49 o 
 -11  21   7      205.78      500.20    242.59 o 
  -9  21   7    18902.05    18785.70    719.54 o 
  -7  21   7     3853.90     3871.75    308.04 o 
  -5  21   7    30923.80    29025.22   1489.09 o 
  -3  21   7      234.92      264.87    138.10 o 
  -1  21   7    20192.83    19576.48    558.06 o 
   1  21   7    13352.40    12016.12    395.95 o 
   3  21   7    45812.83    45206.06   1394.88 o 
   5  21   7     4690.91     4903.87    321.49 o 
   7  21   7    15555.04    16089.07    770.14 o 
   9  21   7    10314.59    10946.78    530.43 o 
  11  21   7    19647.97    19989.21    648.27 o 
  13  21   7     1521.66     1455.43    500.86 o 
 -12  22   7     1247.60     1180.90    269.28 o 
 -10  22   7     9414.16    10078.47    515.47 o 
  -8  22   7      248.95      209.65    290.46 o 
  -6  22   7     6259.55     6091.95    366.27 o 
  -4  22   7     7024.64     6534.42    310.96 o 
  -2  22   7     9911.62     9789.15    360.92 o 
   0  22   7    11296.06    10970.48    379.03 o 
   2  22   7    18029.29    16536.76    616.29 o 
   4  22   7      771.54      603.57    208.43 o 
   6  22   7    16896.82    16807.92    826.96 o 
   8  22   7     1024.52      745.67    236.58 o 
  10  22   7     8395.95     8842.13    492.09 o 
  12  22   7     2502.90     2678.23    278.27 o 
 -11  23   7     1498.20     1367.21    287.61 o 
  -9  23   7    21664.14    21342.30    841.23 o 
  -7  23   7      396.94      245.26    205.10 o 
  -5  23   7    50438.75    51621.17   1294.06 o 
  -3  23   7    13340.33    13181.85    444.24 o 
  -1  23   7    20825.50    19920.65    578.03 o 
   1  23   7     8362.09     8239.01    331.84 o 
   3  23   7    50746.23    48202.66   1586.56 o 
   5  23   7     6512.93     6628.77    386.91 o 
   7  23   7    22905.99    23594.11   1162.36 o 
   9  23   7     5613.13     6045.00    923.86 o 
  11  23   7    13211.00    13956.82    538.83 o 
 -12  24   7       23.49      136.11    394.00 o 
 -10  24   7     1558.82     1024.19    263.26 o 
  -8  24   7      162.03      109.88    216.69 o 
  -6  24   7     3194.00     3255.32    319.84 o 
  -4  24   7       75.84       49.11    162.98 o 
  -2  24   7     6027.37     6866.33    312.55 o 
   0  24   7     5317.96     5494.57    274.41 o 
   2  24   7      981.11     1054.20    226.98 o 
   4  24   7      386.77      384.17    233.80 o 
   6  24   7     3460.49     3856.98    520.81 o 
   8  24   7      494.41      458.97    246.49 o 
  10  24   7     2474.50     2517.17    336.21 o 
  12  24   7      695.14       36.47    434.40 o 
 -11  25   7     2544.96     2102.59    480.70 o 
  -9  25   7    21901.84    21379.11    823.42 o 
  -7  25   7     1812.14     2110.13    284.13 o 
  -5  25   7    33540.37    34396.63    926.78 o 
  -3  25   7     5022.42     5184.71    287.55 o 
  -1  25   7    28366.86    27266.97    756.67 o 
   1  25   7     6145.27     6307.31    375.13 o 
   3  25   7    30571.28    29706.14   1012.81 o 
   5  25   7     1496.62     1928.20    310.35 o 
   7  25   7    32816.77    32636.52   1121.88 o 
   9  25   7     4990.64     5125.88    417.09 o 
  11  25   7     9891.12    10976.11    858.95 o 
 -10  26   7       57.65     -126.99    357.53 o 
  -8  26   7      187.57      301.02    241.29 o 
  -6  26   7     7778.11     8272.63    461.78 o 
  -4  26   7      328.99      289.92    184.09 o 
  -2  26   7     1784.48     2323.74    400.18 o 
   0  26   7      890.76      575.02    217.63 o 
   2  26   7     1365.42     1683.25    262.74 o 
   4  26   7       57.76      385.90    217.48 o 
   6  26   7      819.38     1515.64    280.05 o 
   8  26   7       29.34      -48.40    247.74 o 
  10  26   7      570.45      942.38    461.10 o 
  -9  27   7    18117.51    15877.67   1000.34 o 
  -7  27   7      287.93      246.28    241.13 o 
  -5  27   7    15543.47    16212.93    776.24 o 
  -3  27   7     3812.56     3742.91    274.52 o 
  -1  27   7    33501.19    33429.04   1809.43 o 
   1  27   7     2636.82     2924.25    614.25 o 
   3  27   7    35193.89    36682.34   3019.69 o 
   5  27   7     8953.37     9349.35    498.94 o 
   7  27   7    25465.04    26157.81    968.58 o 
   9  27   7     2051.91     2385.19    514.56 o 
  -8  28   7       83.65     -308.04    366.00 o 
  -6  28   7      410.02      623.56    256.66 o 
  -4  28   7       36.83      -38.37    182.36 o 
  -2  28   7       82.11     -123.45    176.11 o 
   0  28   7      660.97      474.61    242.52 o 
   2  28   7     1684.82     1404.99    346.50 o 
   4  28   7      831.83      876.99    268.01 o 
   6  28   7      873.74      947.97    321.73 o 
  -7  29   7     2826.84     1996.46    491.79 o 
  -5  29   7    12190.25    12523.94    610.35 o 
  -3  29   7     1104.91      730.45    285.45 o 
  -1  29   7    12135.86    12350.05    576.95 o 
   1  29   7     7736.08     9030.24    640.22 o 
   3  29   7    17073.27    17767.57    901.50 o 
   5  29   7     3432.27     3083.75    483.34 o 
  -4  30   7      120.49      -36.47    386.84 o 
  -2  30   7     6530.85     7234.27    655.14 o 
   0  30   7     2563.19     2893.68    368.67 o 
   2  30   7     2960.82     2958.97    883.27 o 
  -3  31   7     1195.51      768.53    415.53 o 
 -18   0   8    11101.13    10281.92    801.70 o 
 -16   0   8     8924.55     8843.07    678.43 o 
 -14   0   8    36904.79    38071.65   1746.45 o 
 -12   0   8    36234.43    38689.11   1228.77 o 
 -10   0   8    83540.62    80422.65   2346.18 o 
  -8   0   8    11110.40    10575.65    469.20 o 
  -6   0   8    67097.27    70000.20   3866.27 o 
  -4   0   8   116513.80   113308.48   2590.79 o 
  -2   0   8     6140.84     6686.77    244.85 o 
   0   0   8   125328.69   121181.68   4779.02 o 
   2   0   8   317365.06   303776.31  11844.55 o 
   4   0   8   106995.10   113457.34   4527.95 o 
   6   0   8    85119.82    88013.32   3571.19 o 
   8   0   8    60457.32    59404.34   2502.02 o 
  10   0   8   107313.46   104716.73   4269.72 o 
  12   0   8    14421.06    15956.09    908.40 o 
  14   0   8     6551.11     6732.37    606.64 o 
 -17   1   8       99.15       51.16    237.38 o 
 -15   1   8     5064.91     6274.05    425.12 o 
 -13   1   8     3930.43     3945.28    239.71 o 
 -11   1   8      539.16      457.45    112.94 o 
  -9   1   8      989.39     1039.26    114.12 o 
  -7   1   8      983.64     1074.47    125.41 o 
  -5   1   8     2302.27     2361.77    109.76 o 
  -3   1   8     4818.69     5309.72    139.95 o 
  -1   1   8     1442.53     1623.18    146.74 o 
   1   1   8      392.61      210.91    100.80 o 
   3   1   8     8095.50     8181.54    351.34 o 
   5   1   8     2491.57     3091.19    220.65 o 
   7   1   8    12746.63    13204.10    521.41 o 
   9   1   8     2648.32     2819.20    249.14 o 
  11   1   8     5994.97     6644.18    380.93 o 
  13   1   8      587.28      394.59    273.53 o 
  15   1   8      882.19     1073.77    775.35 o 
 -18   2   8    19773.49    21345.88    854.11 o 
 -16   2   8     8504.24     8013.56    892.49 o 
 -14   2   8    20402.01    20013.06   2472.64 o 
 -12   2   8    28685.37    28462.66    671.50 o 
 -10   2   8   131717.27   128802.42   4023.18 o 
  -8   2   8    49258.29    48864.87   1029.10 o 
  -6   2   8    41214.83    39385.68    829.02 o 
  -4   2   8   113168.35   112990.48   1936.16 o 
  -2   2   8    66337.37    64666.09   1155.76 o 
   0   2   8    48814.81    46742.95   1090.48 o 
   2   2   8    57544.62    53800.98   1823.17 o 
   4   2   8    45450.39    46533.61   1408.83 o 
   6   2   8   147439.22   145531.75   4096.02 o 
   8   2   8    64214.55    63815.77   2672.28 o 
  10   2   8    55524.57    56690.60   1716.65 o 
  12   2   8    25530.94    24718.51    871.70 o 
  14   2   8    47735.52    48894.12   1548.71 o 
 -17   3   8    12298.89    13290.11    628.11 o 
 -15   3   8     1370.71     1259.56    295.70 o 
 -13   3   8     2752.18     3036.72    219.73 o 
 -11   3   8      108.33       34.06    103.00 o 
  -9   3   8      482.55      599.97    103.29 o 
  -7   3   8    12306.68    12149.89    312.71 o 
  -5   3   8    35128.62    33154.52    704.05 o 
  -3   3   8    14983.58    15138.61    303.74 o 
  -1   3   8     9239.46     8986.34    215.48 o 
   1   3   8       47.14      198.52     59.89 o 
   3   3   8    66178.36    65122.91   2130.22 o 
   5   3   8     1037.93     1304.82    170.39 o 
   7   3   8    24273.59    23315.25    787.19 o 
   9   3   8     1364.79     1534.58    210.54 o 
  11   3   8    16494.72    14437.34    592.00 o 
  13   3   8       58.89      227.82    209.75 o 
  15   3   8      848.97      769.72    266.38 o 
 -18   4   8    11615.67    12005.71    606.50 o 
 -16   4   8    14190.76    15079.62    656.95 o 
 -14   4   8    38609.45    38896.61   1264.83 o 
 -12   4   8    15246.11    15314.03    419.56 o 
 -10   4   8    25614.87    25337.77    592.43 o 
  -8   4   8    60755.27    60085.20   1250.20 o 
  -6   4   8    69154.59    64174.98   1464.50 o 
  -4   4   8    49368.59    47039.44    784.29 o 
  -2   4   8    42212.73    40638.30   1322.35 o 
   0   4   8    36084.04    35585.49    846.65 o 
   2   4   8   171541.34   177901.34   4023.97 o 
   4   4   8    22770.13    23531.81    765.13 o 
   6   4   8    77480.87    74075.31   2154.84 o 
   8   4   8    65906.20    62120.35   1847.49 o 
  10   4   8    55323.17    55012.72   2437.66 o 
  12   4   8    18922.86    19556.37    733.89 o 
  14   4   8     9086.31     9543.13    498.16 o 
 -17   5   8    20655.61    19658.96   1200.53 o 
 -15   5   8     5030.01     4973.88    366.36 o 
 -13   5   8    17370.10    16719.46    843.62 o 
 -11   5   8     6244.17     5898.68    235.66 o 
  -9   5   8    21025.46    20667.40    495.55 o 
  -7   5   8      683.43      736.83     91.39 o 
  -5   5   8    69289.58    67616.66   1225.86 o 
  -3   5   8     2005.39     2282.25     88.76 o 
  -1   5   8    36459.10    35392.25    653.90 o 
   1   5   8    49931.70    51079.21   1528.43 o 
   3   5   8    41245.55    41140.29   1411.29 o 
   5   5   8       24.22       22.96    127.86 o 
   7   5   8    26235.52    26547.51   1067.14 o 
   9   5   8     4613.15     5340.30    326.97 o 
  11   5   8    32147.38    29849.02   1914.39 o 
  13   5   8     6327.86     6168.49    456.12 o 
  15   5   8    15364.06    15667.94    662.55 o 
 -18   6   8     9908.55    10373.59    568.85 o 
 -16   6   8     9297.89     9170.54    505.89 o 
 -14   6   8    23721.54    23753.59    857.26 o 
 -12   6   8     5074.71     5836.17    288.77 o 
 -10   6   8    76757.19    74584.51   2194.04 o 
  -8   6   8    78946.43    77485.64   1590.97 o 
  -6   6   8    38539.61    37595.32    799.65 o 
  -4   6   8    42623.64    42035.30   1199.53 o 
  -2   6   8    92493.09    91963.18   1826.46 o 
   0   6   8    10855.22    11044.67    278.04 o 
   2   6   8     2741.17     2880.58    157.47 o 
   4   6   8    21244.17    19949.00   1267.85 o 
   6   6   8    58158.45    56948.59   1690.54 o 
   8   6   8    37231.26    37898.45   1192.45 o 
  10   6   8    12346.21    12310.82    528.67 o 
  12   6   8    18319.19    19949.15   1136.03 o 
  14   6   8    26573.69    26046.10    928.11 o 
 -17   7   8    23994.11    24362.58   1500.61 o 
 -15   7   8      228.79       24.58    210.11 o 
 -13   7   8    23507.99    23869.97    851.06 o 
 -11   7   8      383.24      120.18    106.88 o 
  -9   7   8    39564.45    38476.90    840.60 o 
  -7   7   8       60.36       69.15     80.64 o 
  -5   7   8    18768.31    18741.02    431.62 o 
  -3   7   8     1097.97     1113.81    107.55 o 
  -1   7   8   152077.69   148932.17   2932.23 o 
   1   7   8       62.16       41.94     54.42 o 
   3   7   8    84257.37    83610.02   1937.13 o 
   5   7   8     1425.56     1630.77    169.29 o 
   7   7   8    80106.46    78841.95   3194.98 o 
   9   7   8     3274.92     3534.05    332.57 o 
  11   7   8    21989.37    21939.36    791.70 o 
  13   7   8      658.69      642.12    295.68 o 
  15   7   8    38988.89    37328.09   1237.74 o 
 -16   8   8     4142.27     3856.45    349.51 o 
 -14   8   8    25529.28    24431.34   1071.01 o 
 -12   8   8    11014.03    10978.10    493.71 o 
 -10   8   8     2159.41     2428.49    171.11 o 
  -8   8   8    61320.52    61142.83   1274.99 o 
  -6   8   8    80708.44    81082.49   2285.41 o 
  -4   8   8    42765.25    40530.19    841.63 o 
  -2   8   8    20089.86    19278.46    427.42 o 
   0   8   8     4100.27     4652.87    154.17 o 
   2   8   8    60479.35    61819.22   1763.01 o 
   4   8   8     5951.04     5892.43    235.43 o 
   6   8   8    33395.84    31589.20    811.90 o 
   8   8   8     3697.25     3635.12    274.64 o 
  10   8   8     8803.38     9164.04    443.50 o 
  12   8   8    41320.44    39080.65   1262.39 o 
  14   8   8     1963.04     1763.66    275.88 o 
 -17   9   8    21014.25    20572.06    818.68 o 
 -15   9   8     2924.68     2570.12    297.12 o 
 -13   9   8    59696.32    61089.06   1861.71 o 
 -11   9   8      196.16      212.60    167.74 o 
  -9   9   8    66075.48    64920.16   2030.62 o 
  -7   9   8    17999.68    17091.07    417.22 o 
  -5   9   8    61774.13    57550.95   1187.80 o 
  -3   9   8    11519.59    11427.19    284.80 o 
  -1   9   8   144240.52   140964.53   2784.68 o 
   1   9   8       46.03       87.57     58.25 o 
   3   9   8   120355.87   113797.37   3191.42 o 
   5   9   8      182.20      139.65    107.97 o 
   7   9   8    37775.14    37300.87    947.01 o 
   9   9   8      380.94      329.93    191.15 o 
  11   9   8    38494.47    35550.43   1158.02 o 
  13   9   8     1326.87      848.40    228.95 o 
  15   9   8    30300.00    28319.66    997.98 o 
 -16  10   8     4103.25     3947.65    429.30 o 
 -14  10   8     2672.19     2575.10    292.92 o 
 -12  10   8     4809.13     4566.46    319.49 o 
 -10  10   8    10480.48    10794.25    382.38 o 
  -8  10   8    14194.02    14100.21    437.28 o 
  -6  10   8    19703.25    18845.05    444.68 o 
  -4  10   8     3921.67     3968.33    153.54 o 
  -2  10   8     5628.81     5697.84    183.43 o 
   0  10   8    11888.88    11919.39    290.53 o 
   2  10   8    17341.00    15998.33    430.47 o 
   4  10   8     4940.53     5368.31    388.70 o 
   6  10   8    28662.87    28824.29    756.75 o 
   8  10   8     1817.53     1723.59    222.67 o 
  10  10   8     1809.17     2039.36    244.88 o 
  12  10   8     9773.35     8859.81    463.96 o 
  14  10   8     1616.67     1685.21    281.47 o 
 -17  11   8    25846.80    24508.42    925.06 o 
 -15  11   8     1132.97     1001.41    255.01 o 
 -13  11   8    59327.03    59944.71   1830.67 o 
 -11  11   8      344.09      443.84    181.48 o 
  -9  11   8    72370.49    70956.58   1713.73 o 
  -7  11   8    14773.86    14287.49    641.68 o 
  -5  11   8   107887.42   103660.39   2090.71 o 
  -3  11   8      315.10      365.28     79.66 o 
  -1  11   8   175492.25   167653.67   3307.67 o 
   1  11   8     9597.16     9136.54    240.82 o 
   3  11   8    96944.98    94002.54   2760.91 o 
   5  11   8       46.43      367.77    139.17 o 
   7  11   8    36549.52    36020.06    925.10 o 
   9  11   8     2905.18     2669.62    263.11 o 
  11  11   8    47888.83    45973.28   1444.31 o 
  13  11   8       89.41     -136.70    202.32 o 
  15  11   8    25455.07    23873.15   1569.66 o 
 -16  12   8      203.93      135.86    243.64 o 
 -14  12   8       70.59     -152.09    201.59 o 
 -12  12   8     2487.14     2878.51    273.76 o 
 -10  12   8     7411.02     7706.46    394.82 o 
  -8  12   8      726.21      805.57    293.80 o 
  -6  12   8       96.65        5.34    107.09 o 
  -4  12   8     1148.00      950.75     99.75 o 
  -2  12   8     3159.76     3314.63    138.71 o 
   0  12   8     6323.03     6186.91    192.25 o 
   2  12   8     1656.04     1910.66    131.77 o 
   4  12   8     1957.48     2265.61    205.19 o 
   6  12   8     3315.81     3602.60    359.15 o 
   8  12   8      451.37      443.94    146.73 o 
  10  12   8      220.40      377.30    345.49 o 
  12  12   8     1606.88     1361.35    254.56 o 
  14  12   8      246.39      315.98    239.52 o 
 -15  13   8      468.40      143.24    226.57 o 
 -13  13   8    47998.25    45020.66   1743.50 o 
 -11  13   8     1682.57     1411.84    220.43 o 
  -9  13   8    72839.28    66682.49   1970.41 o 
  -7  13   8      121.31      173.75    117.98 o 
  -5  13   8   155368.13   152617.88   6106.85 o 
  -3  13   8     4230.41     4105.25    161.97 o 
  -1  13   8   154902.61   146784.20   2908.91 o 
   1  13   8    10317.95    10230.88    267.28 o 
   3  13   8    56546.63    56756.97   1655.90 o 
   5  13   8       73.69       -7.47    133.72 o 
   7  13   8    53333.78    52340.50   1289.92 o 
   9  13   8     1355.27     1531.49    299.93 o 
  11  13   8    60358.38    55625.56   1711.65 o 
  13  13   8     3544.66     2988.37    335.16 o 
  15  13   8    37800.57    38325.93   1830.70 o 
 -16  14   8     1716.49     1593.07    306.82 o 
 -14  14   8      178.62      147.64    216.37 o 
 -12  14   8       12.65       53.80    188.78 o 
 -10  14   8     3026.46     2538.28    248.20 o 
  -8  14   8      516.67      559.01    140.35 o 
  -6  14   8     1730.78     1766.54    160.96 o 
  -4  14   8      137.40      113.23    105.12 o 
  -2  14   8     4184.25     4264.17    168.07 o 
   0  14   8     4186.03     4286.89    171.35 o 
   2  14   8     1881.87     2387.90    186.68 o 
   4  14   8     7498.88     7352.30    344.06 o 
   6  14   8      119.24      277.90    215.24 o 
   8  14   8     1115.86     1308.28    176.81 o 
  10  14   8     1186.29      927.25    229.79 o 
  12  14   8      977.37      921.62    241.67 o 
  14  14   8      105.44      442.86    263.43 o 
 -15  15   8       81.89      -35.20    226.47 o 
 -13  15   8    33068.68    30143.18   1029.19 o 
 -11  15   8      103.10      185.97    181.51 o 
  -9  15   8    39537.52    38523.10   1210.53 o 
  -7  15   8       95.54      181.93    124.17 o 
  -5  15   8    70488.11    70366.56   2247.27 o 
  -3  15   8     8987.03     9021.51    348.94 o 
  -1  15   8   150879.66   145055.64   2883.66 o 
   1  15   8     1782.75     1986.25    638.66 o 
   3  15   8    70475.56    72164.63   2296.62 o 
   5  15   8      299.73      484.41    160.86 o 
   7  15   8    65876.63    63713.34   1892.83 o 
   9  15   8     1429.99     1216.40    184.66 o 
  11  15   8    32822.72    32643.62   1100.57 o 
  13  15   8     3337.32     2800.85    759.22 o 
  15  15   8    25774.73    27478.70   1420.49 o 
 -14  16   8      970.25     1149.98    329.55 o 
 -12  16   8     5277.53     5933.30    377.04 o 
 -10  16   8     3666.24     3046.54    468.07 o 
  -8  16   8    10477.69    10261.63    606.57 o 
  -6  16   8    16901.91    15965.60    483.24 o 
  -4  16   8     1343.14     1421.22    123.85 o 
  -2  16   8     6655.63     6688.56    228.80 o 
   0  16   8      629.01      927.57    125.60 o 
   2  16   8     4180.10     4445.08    258.41 o 
   4  16   8      285.88      407.90    152.84 o 
   6  16   8     3677.58     3973.75    288.28 o 
   8  16   8      401.47      318.61    244.19 o 
  10  16   8      561.95      766.31    225.41 o 
  12  16   8     2235.79     2344.75    355.31 o 
  14  16   8     3288.07     2912.05    339.88 o 
 -15  17   8      219.44      -91.65    235.53 o 
 -13  17   8    23430.27    24232.73    879.29 o 
 -11  17   8       95.82      145.91    204.82 o 
  -9  17   8    39864.82    39653.75   1259.56 o 
  -7  17   8       79.94      538.32    599.79 o 
  -5  17   8    59836.38    57773.40   1483.30 o 
  -3  17   8     8208.24     8404.59    267.11 o 
  -1  17   8    71603.91    67689.47   1841.69 o 
   1  17   8       29.98       55.53    132.13 o 
   3  17   8    47084.05    47700.46   1433.06 o 
   5  17   8       35.69       67.79    159.72 o 
   7  17   8    40288.52    39915.95   1261.77 o 
   9  17   8       38.83       17.67    161.68 o 
  11  17   8    34481.93    35446.84   1726.10 o 
  13  17   8     1816.57     1846.51    368.33 o 
  15  17   8    30435.23    27699.82   1437.24 o 
 -14  18   8      837.91     1433.03    413.89 o 
 -12  18   8     2481.33     2047.52    290.32 o 
 -10  18   8    10246.93    10066.44    483.42 o 
  -8  18   8     8214.12     8015.84    412.53 o 
  -6  18   8    12951.78    12196.91    504.87 o 
  -4  18   8     1792.76     2045.39    146.39 o 
  -2  18   8    11596.54    11427.86    371.50 o 
   0  18   8    27626.38    24264.03    643.96 o 
   2  18   8    11332.62    11015.53    448.37 o 
   4  18   8     2075.21     2019.22    218.54 o 
   6  18   8    15250.82    14013.49    556.88 o 
   8  18   8      835.72      534.56    221.44 o 
  10  18   8     1267.17     1187.67    262.79 o 
  12  18   8      885.87      655.53    346.48 o 
  14  18   8     6298.50     5651.21    783.81 o 
 -13  19   8    22173.59    21465.18   1454.41 o 
 -11  19   8      271.15      294.18    218.95 o 
  -9  19   8     7504.98     7941.90    422.38 o 
  -7  19   8     2018.75     2074.18    237.06 o 
  -5  19   8    41689.68    38339.62   1199.29 o 
  -3  19   8      305.31      233.90    124.47 o 
  -1  19   8    30157.74    29896.55    937.35 o 
   1  19   8     3779.26     3237.48    242.08 o 
   3  19   8    98683.20    97030.21   2792.33 o 
   5  19   8      628.05      672.51    233.81 o 
   7  19   8    21579.71    22147.22    913.47 o 
   9  19   8     3405.83     3417.08    265.06 o 
  11  19   8    19543.96    19509.46   1035.77 o 
  13  19   8     1307.91      988.44    285.32 o 
 -14  20   8     2719.25     2350.79    465.73 o 
 -12  20   8    14086.18    13818.15    873.94 o 
 -10  20   8     9234.46     9375.52    481.37 o 
  -8  20   8     5461.29     5345.69    351.71 o 
  -6  20   8    11165.71    11276.33    859.19 o 
  -4  20   8     5331.11     5607.52    263.28 o 
  -2  20   8    19747.85    20111.79    571.05 o 
   0  20   8     5084.20     5917.71    355.10 o 
   2  20   8    26326.73    24657.45    823.32 o 
   4  20   8    13844.27    14127.01    557.79 o 
   6  20   8    12060.51    12472.72    531.99 o 
   8  20   8     9474.06    10075.75    514.89 o 
  10  20   8     7637.12     8525.72    589.41 o 
  12  20   8     7351.51     7547.37    622.28 o 
  14  20   8     6332.38     5127.61    590.95 o 
 -13  21   8     7433.29     8455.56    612.83 o 
 -11  21   8       38.96       39.98    253.66 o 
  -9  21   8     9127.50     8677.44    590.14 o 
  -7  21   8     4002.43     3559.99    338.43 o 
  -5  21   8    10420.19     9550.46    451.02 o 
  -3  21   8     1030.31      965.55    160.72 o 
  -1  21   8    26220.87    24430.71    820.37 o 
   1  21   8     1323.53     1498.52    206.85 o 
   3  21   8    50250.29    51035.41   1552.98 o 
   5  21   8      134.08      206.87    193.46 o 
   7  21   8    13284.66    13287.31    575.76 o 
   9  21   8     1043.18      832.96    246.10 o 
  11  21   8     8193.91     8315.97    550.64 o 
  13  21   8       53.57     -209.70    384.88 o 
 -12  22   8     6140.68     6081.56    675.97 o 
 -10  22   8    14836.91    14811.56    643.56 o 
  -8  22   8    10218.00     9822.91    659.60 o 
  -6  22   8     9582.23     9111.75    450.95 o 
  -4  22   8    20407.41    19636.07    581.17 o 
  -2  22   8    13394.96    13417.75    440.06 o 
   0  22   8    10516.03     9914.01    637.18 o 
   2  22   8    23073.11    23848.60    943.61 o 
   4  22   8    10051.82     9611.46    513.62 o 
   6  22   8    12862.90    12782.21    554.41 o 
   8  22   8    16791.37    17046.27    970.03 o 
  10  22   8    20065.00    20308.80    662.64 o 
  12  22   8     2959.13     2629.94    438.05 o 
 -11  23   8      128.54      231.22    243.49 o 
  -9  23   8     3461.70     3117.93    326.05 o 
  -7  23   8      697.10     1105.20    660.72 o 
  -5  23   8     8985.63     8068.68    428.90 o 
  -3  23   8      222.52       77.69    152.93 o 
  -1  23   8    10653.66    10303.04    463.38 o 
   1  23   8      973.32      916.40    241.63 o 
   3  23   8    12754.62    13014.80    550.50 o 
   5  23   8        0.49      162.55    307.71 o 
   7  23   8     2447.08     3175.37    319.61 o 
   9  23   8       16.24       63.66    241.33 o 
  11  23   8     4581.20     4846.79    415.45 o 
 -10  24   8    10470.64    10395.49    548.10 o 
  -8  24   8     9066.71     9229.06    489.51 o 
  -6  24   8    16694.10    17937.91    702.41 o 
  -4  24   8    29423.04    30092.21    824.55 o 
  -2  24   8    18140.02    18679.62    689.94 o 
   0  24   8     7804.50     7081.18    488.42 o 
   2  24   8    18358.62    18381.14    800.95 o 
   4  24   8    15917.76    15665.57    677.85 o 
   6  24   8    20149.32    19876.69    761.86 o 
   8  24   8    11885.98    11614.26    808.93 o 
  10  24   8    28588.82    28672.87   1379.34 o 
  -9  25   8     1982.98     2075.23    309.90 o 
  -7  25   8        4.63       70.23    221.82 o 
  -5  25   8      141.11        8.36    325.62 o 
  -3  25   8      625.54     1005.43    227.16 o 
  -1  25   8    11856.56    12433.08    529.29 o 
   1  25   8       32.57       41.18    199.38 o 
   3  25   8      166.19      248.95    222.83 o 
   5  25   8     1087.48      834.92    244.68 o 
   7  25   8     3612.02     4218.49    376.52 o 
   9  25   8       54.18      295.61    264.49 o 
 -10  26   8    16633.84    17968.78   1103.24 o 
  -8  26   8    17299.79    17657.70    723.15 o 
  -6  26   8     4482.20     4603.45    385.34 o 
  -4  26   8     8158.81     8715.12    386.31 o 
  -2  26   8    20532.72    20329.82    756.32 o 
   0  26   8    19867.99    20249.86    955.92 o 
   2  26   8    13979.91    14610.29    618.14 o 
   4  26   8     5281.82     5625.32    393.84 o 
   6  26   8    26846.68    26617.97   2301.02 o 
   8  26   8    19645.71    18749.37    778.46 o 
  -9  27   8       28.26      -50.80    388.14 o 
  -7  27   8        4.89       66.62    271.24 o 
  -5  27   8      544.66      561.01    401.18 o 
  -3  27   8      203.57      124.97    216.44 o 
  -1  27   8      502.24      965.52    413.23 o 
   1  27   8     2329.79     3021.25    431.20 o 
   3  27   8     1484.51     1446.60    277.60 o 
   5  27   8     1527.87     1777.82    286.49 o 
   7  27   8      354.49      -63.17    368.61 o 
  -8  28   8     5707.97     5786.06    641.09 o 
  -6  28   8    11729.55    12348.25    599.17 o 
  -4  28   8     7610.68     8931.03    681.59 o 
  -2  28   8    11308.75    12033.31    561.09 o 
   0  28   8     4512.17     5259.28   1245.60 o 
   2  28   8    17818.21    17315.98    712.36 o 
   4  28   8    11571.99    11918.13    577.50 o 
   6  28   8    15688.72    15835.04    963.65 o 
  -7  29   8       11.82     -360.79    399.86 o 
  -3  29   8      685.05      666.15    260.38 o 
  -1  29   8     3007.33     3922.64    348.90 o 
   1  29   8      239.33      -22.93    235.95 o 
   3  29   8     1221.99      877.25    285.53 o 
   5  29   8      623.41      164.12    356.24 o 
  -2  30   8     5648.42     6740.52    646.30 o 
   0  30   8    14219.77    15525.07    843.92 o 
 -17   1   9    28444.05    28508.29   1056.02 o 
 -15   1   9     1730.73     1230.56    250.17 o 
 -13   1   9    56668.98    55549.16   1208.69 o 
 -11   1   9      352.28      613.51    251.09 o 
  -9   1   9   106540.22   101439.80   2061.59 o 
  -7   1   9      179.58      371.14     83.70 o 
  -5   1   9   191885.33   186133.30   7001.68 o 
  -3   1   9     5650.55     5933.44    143.78 o 
  -1   1   9    49701.95    48113.96   1058.86 o 
   1   1   9    48680.71    48991.82   1433.70 o 
   3   1   9   187104.42   179327.11   5001.37 o 
   5   1   9      174.36      340.79    143.87 o 
   7   1   9    94197.55    90114.33   2604.92 o 
   9   1   9      452.77      640.19    190.87 o 
  11   1   9   105239.59    95170.77   2781.98 o 
  13   1   9    11575.63    11616.59    552.19 o 
  15   1   9    45928.57    45404.16   1486.41 o 
 -18   2   9      793.25      755.34    273.63 o 
 -16   2   9     5160.72     5236.45    388.77 o 
 -14   2   9     3326.30     3602.17    252.29 o 
 -12   2   9     3046.80     3557.90    195.46 o 
 -10   2   9     6766.12     6669.15    244.35 o 
  -8   2   9      326.29      354.59     99.45 o 
  -6   2   9     2902.50     2907.12    131.79 o 
  -4   2   9    12542.19    12073.69    236.56 o 
  -2   2   9     1147.71     1323.92     67.88 o 
   0   2   9      933.74      920.13     72.36 o 
   2   2   9     2919.15     3501.73    408.50 o 
   4   2   9     3854.24     4519.22    269.93 o 
   6   2   9     2830.12     3460.06    256.04 o 
   8   2   9    10446.51    11422.10    497.35 o 
  10   2   9    12535.16    12836.09    547.52 o 
  12   2   9     1661.48     1591.24    292.45 o 
  14   2   9     3972.21     3728.67    486.64 o 
  16   2   9      368.35      173.23    374.47 o 
 -17   3   9    35102.24    36321.28   1248.01 o 
 -15   3   9      413.45      185.81    217.56 o 
 -13   3   9    41344.73    40356.60    915.02 o 
 -11   3   9      310.43      397.92    115.53 o 
  -9   3   9   148290.75   141326.22   2839.63 o 
  -7   3   9     1119.92     1172.71    103.78 o 
  -5   3   9    99914.88    98588.67   1982.37 o 
  -3   3   9    11889.13    11453.23    296.81 o 
  -1   3   9    98015.62    95611.39   1884.41 o 
   1   3   9    13212.96    13641.19    483.98 o 
   3   3   9    32815.79    32090.36    997.27 o 
   5   3   9     3161.62     3656.28    252.88 o 
   7   3   9   106907.89   107679.49   3088.05 o 
   9   3   9      397.80      482.65    189.67 o 
  11   3   9    76745.51    77168.41   2298.07 o 
  13   3   9     2227.67     2435.28    535.75 o 
  15   3   9    55459.45    49833.79   2263.30 o 
 -18   4   9     4741.72     4468.42    575.90 o 
 -16   4   9     7215.26     6671.92    435.62 o 
 -14   4   9     7080.14     7147.96    358.59 o 
 -12   4   9    14993.30    15444.02    427.77 o 
 -10   4   9     1054.43     1194.43    155.96 o 
  -8   4   9      528.54      624.76     99.05 o 
  -6   4   9    11778.45    11898.38    344.07 o 
  -4   4   9    12126.19    12279.11    241.32 o 
  -2   4   9    16896.41    16369.20    397.54 o 
   0   4   9    11669.25    11658.80    486.02 o 
   2   4   9    41294.98    42862.63   1780.38 o 
   4   4   9    14381.67    13492.36    509.96 o 
   6   4   9    10432.05    11904.21    490.28 o 
   8   4   9    61004.61    61894.49   1854.13 o 
  10   4   9    17048.31    15911.81    626.66 o 
  12   4   9     4276.98     4348.67    350.72 o 
  14   4   9     1173.65     1007.56    264.35 o 
  16   4   9     4833.51     4340.82    557.02 o 
 -17   5   9    16012.72    17317.69    737.93 o 
 -15   5   9     4782.12     4498.44    355.39 o 
 -13   5   9    27824.56    27992.87    779.53 o 
 -11   5   9      720.60      621.18    122.56 o 
  -9   5   9    40093.68    38832.04   1019.05 o 
  -7   5   9    31238.87    29588.00    651.98 o 
  -5   5   9   110030.69   102958.24   2846.10 o 
  -3   5   9     2936.96     3059.31    160.45 o 
  -1   5   9   142306.23   132107.03   2330.26 o 
   1   5   9     1896.72     1827.74    171.08 o 
   3   5   9   106954.74   101751.96   2894.52 o 
   5   5   9      616.56      616.24    202.22 o 
   7   5   9   113504.94   114631.50   3284.01 o 
   9   5   9     5649.49     5807.77    447.33 o 
  11   5   9    47163.32    44212.63   1658.82 o 
  13   5   9       48.78       93.86    219.41 o 
  15   5   9    13515.68    13266.34   1518.69 o 
 -16   6   9    16217.44    16664.51    796.18 o 
 -14   6   9     5539.38     5288.39    366.20 o 
 -12   6   9    34044.01    34264.58    788.78 o 
 -10   6   9    39275.89    39137.44    863.26 o 
  -8   6   9    22386.82    21877.80    713.99 o 
  -6   6   9      653.77      726.12     91.37 o 
  -4   6   9    16122.65    15912.07    301.76 o 
  -2   6   9    24485.34    23717.05    459.33 o 
   0   6   9    30387.84    29324.81    626.43 o 
   2   6   9     5711.17     5480.69    466.00 o 
   4   6   9    41872.86    40061.87   1224.40 o 
   6   6   9    24809.87    23680.95   1733.73 o 
   8   6   9    57902.65    54349.02   1652.79 o 
  10   6   9     8046.58     9179.43    461.88 o 
  12   6   9     7854.13     8323.78    457.09 o 
  14   6   9    15732.77    14513.80    635.84 o 
  16   6   9     8340.56     9147.92    741.58 o 
 -17   7   9     5315.26     4757.54    402.86 o 
 -15   7   9      431.60      357.33    228.90 o 
 -13   7   9    14467.68    14086.49    983.31 o 
 -11   7   9     6012.66     5668.93    233.59 o 
  -9   7   9    51184.65    49457.93   1056.10 o 
  -7   7   9     2835.63     2716.13    140.63 o 
  -5   7   9    99215.68    96374.85   2214.94 o 
  -3   7   9    34866.92    34965.09    731.23 o 
  -1   7   9   133490.94   127319.00   4667.74 o 
   1   7   9    24891.15    24363.72    619.68 o 
   3   7   9    19142.65    18814.04    956.42 o 
   5   7   9     1897.12     1986.85    209.95 o 
   7   7   9    51702.10    50946.91   2249.06 o 
   9   7   9      231.32      441.39    196.61 o 
  11   7   9    33121.28    32789.02   1901.20 o 
  13   7   9     2734.53     2710.45    303.06 o 
  15   7   9     5227.16     5157.65    398.79 o 
 -16   8   9    12160.69    12408.28    594.51 o 
 -14   8   9     8295.44     7725.42    442.77 o 
 -12   8   9    35788.49    37055.90   1197.34 o 
 -10   8   9    10404.37     9909.53    397.17 o 
  -8   8   9    42282.49    40945.94    911.11 o 
  -6   8   9    20060.72    19849.75    465.26 o 
  -4   8   9    34096.68    31832.46    727.82 o 
  -2   8   9    16824.03    16243.46    372.84 o 
   0   8   9    72728.67    67093.24   1566.11 o 
   2   8   9    31583.02    29548.99    742.14 o 
   4   8   9    74068.40    70644.06   2064.02 o 
   6   8   9    33801.25    32334.63   1040.47 o 
   8   8   9    34597.85    33205.75   1081.17 o 
  10   8   9     7060.81     7272.98    453.89 o 
  12   8   9    15923.48    15940.58    703.99 o 
  14   8   9    19460.82    17705.75    719.02 o 
  16   8   9    11919.49    11763.53    837.60 o 
 -17   9   9     6775.67     7214.08    468.32 o 
 -15   9   9     1459.43     1733.69    276.19 o 
 -13   9   9     7232.24     7619.79    429.06 o 
 -11   9   9       35.83       67.54    175.10 o 
  -9   9   9    19631.63    18949.01    470.44 o 
  -7   9   9      129.09      107.35     90.33 o 
  -5   9   9    32657.53    31361.93    682.65 o 
  -3   9   9    10835.35    11198.62    285.56 o 
  -1   9   9    46669.91    44144.74   1548.77 o 
   1   9   9     3477.89     4039.54    288.11 o 
   3   9   9    15178.89    14920.02    431.94 o 
   5   9   9      619.78     1046.97    277.45 o 
   7   9   9    13589.70    13225.49   1098.92 o 
   9   9   9       41.30       65.75    178.56 o 
  11   9   9    23355.07    24534.97    876.29 o 
  13   9   9       30.97      135.66    221.14 o 
  15   9   9     2582.53     2291.98    309.63 o 
 -16  10   9    20978.90    21548.93    830.92 o 
 -14  10   9     6410.83     6155.79    405.84 o 
 -12  10   9    39522.46    40056.99   1279.32 o 
 -10  10   9     7208.54     7087.35    304.48 o 
  -8  10   9    55162.82    54996.01   1162.80 o 
  -6  10   9    54772.02    51191.73   1075.30 o 
  -4  10   9    55905.68    55621.52   1142.22 o 
  -2  10   9    39276.11    37483.96    787.32 o 
   0  10   9   107670.61   101970.27   3150.56 o 
   2  10   9    49943.59    47093.49   1129.57 o 
   4  10   9    84187.02    81951.18   3385.89 o 
   6  10   9    23330.30    23280.95    804.16 o 
   8  10   9     5346.34     5292.45    332.40 o 
  10  10   9     7767.29     6551.58    384.49 o 
  12  10   9    22293.16    21281.49    799.72 o 
  14  10   9    11310.93    10907.86    585.01 o 
  16  10   9    18924.19    19784.65   1149.11 o 
 -15  11   9      258.79       30.66    227.45 o 
 -13  11   9     1867.76     1573.07    246.92 o 
 -11  11   9     1652.61     1606.42    243.92 o 
  -9  11   9     9240.01     8562.67    460.67 o 
  -7  11   9     1994.61     1975.01    132.16 o 
  -5  11   9    32654.26    31166.18    684.95 o 
  -3  11   9    15138.26    15171.93    365.93 o 
  -1  11   9     9941.40     9487.86    539.97 o 
   1  11   9       26.15       55.67     82.87 o 
   3  11   9    11274.10    11182.97    430.42 o 
   5  11   9      556.87      823.50    181.87 o 
   7  11   9      280.49      670.14    493.00 o 
   9  11   9     2627.47     2667.30    271.67 o 
  11  11   9     2309.32     2425.96    288.39 o 
  13  11   9     2226.12     1989.59    285.98 o 
  15  11   9     2861.73     2980.82    343.98 o 
 -16  12   9    18275.24    18964.70    976.58 o 
 -14  12   9    17972.90    17963.17    718.85 o 
 -12  12   9    43065.48    41296.19   1317.20 o 
 -10  12   9     1120.98      813.92    158.42 o 
  -8  12   9    64505.59    61391.59   1495.99 o 
  -6  12   9    38959.57    36182.66    976.25 o 
  -4  12   9    60097.25    57107.30   1178.30 o 
  -2  12   9    38858.25    36751.72    779.67 o 
   0  12   9    60649.75    55862.98   1327.36 o 
   2  12   9    70051.79    66033.50   2185.18 o 
   4  12   9    88328.08    85182.06   2435.94 o 
   6  12   9    40204.49    38352.30   1211.24 o 
   8  12   9    23137.06    22259.07    794.31 o 
  10  12   9    14545.20    13550.85    578.67 o 
  12  12   9    30132.00    27904.09   1254.51 o 
  14  12   9     8717.15     9208.52    519.33 o 
  16  12   9    11409.52    11358.05    860.36 o 
 -15  13   9      443.11      241.18    242.46 o 
 -13  13   9       88.26      -44.91    203.77 o 
 -11  13   9     2004.60     1677.43    232.29 o 
  -9  13   9     5181.37     5161.09    257.13 o 
  -7  13   9      761.94      540.29    130.29 o 
  -5  13   9     1350.05     1386.95    114.61 o 
  -3  13   9     1504.58     1474.42    159.29 o 
  -1  13   9     1648.09     1688.00    186.92 o 
   1  13   9     7844.04     7554.06    261.87 o 
   3  13   9      455.59      948.37    294.70 o 
   5  13   9     6289.62     5674.58    307.78 o 
   7  13   9    11890.84    10566.06    481.43 o 
   9  13   9     3306.43     2729.19    436.46 o 
  11  13   9       60.55      -26.15    248.12 o 
  13  13   9      424.62      336.47    247.72 o 
  15  13   9     1637.85     1103.24    309.03 o 
 -16  14   9    26656.64    26325.01   1391.19 o 
 -14  14   9    12834.57    13023.68    593.30 o 
 -12  14   9    22087.07    21004.41    772.87 o 
 -10  14   9     7483.67     7048.96    674.81 o 
  -8  14   9    80854.26    74856.04   1800.72 o 
  -6  14   9     9374.02     9581.75    354.49 o 
  -4  14   9    54098.39    53092.61   1108.92 o 
  -2  14   9    78928.87    74586.25   1755.62 o 
   0  14   9    57787.63    53747.39   1286.86 o 
   2  14   9    30479.99    28926.57    903.24 o 
   4  14   9    46695.89    45045.03   1353.98 o 
   6  14   9    19557.05    19161.92    705.89 o 
   8  14   9    32229.70    32862.70   1183.25 o 
  10  14   9     5464.89     5144.09    397.77 o 
  12  14   9    16088.90    14909.40    862.07 o 
  14  14   9    15059.36    14879.18    675.40 o 
 -15  15   9     1629.32     1997.28    303.75 o 
 -13  15   9      135.17      100.07    212.61 o 
 -11  15   9     1960.04     1793.99    245.25 o 
  -9  15   9     3346.23     3290.92    265.86 o 
  -7  15   9      634.50      538.89    143.32 o 
  -5  15   9     1239.43     1325.04    145.38 o 
  -3  15   9       72.81       62.27     91.50 o 
  -1  15   9    20300.78    18985.39    521.06 o 
   1  15   9     4914.47     4806.65    389.64 o 
   3  15   9     2566.31     2710.62    221.57 o 
   5  15   9      309.01      342.28    293.39 o 
   7  15   9     3587.02     3518.73    296.89 o 
   9  15   9       89.78      170.29    201.24 o 
  11  15   9      210.14       26.81    267.34 o 
  13  15   9       67.70       24.99    250.24 o 
  15  15   9      261.70       82.89    278.70 o 
 -14  16   9    11758.39    11725.91    561.35 o 
 -12  16   9    34690.57    35470.06   1173.76 o 
 -10  16   9     4921.71     5601.18    643.37 o 
  -8  16   9    19972.79    19932.30    837.39 o 
  -6  16   9     4948.39     4622.27    402.16 o 
  -4  16   9    37160.84    35550.43    780.36 o 
  -2  16   9    57867.80    54473.91   1312.28 o 
   0  16   9    41707.43    40587.14   1223.78 o 
   2  16   9    34163.23    32056.48    999.34 o 
   4  16   9    71585.37    70870.59   2070.87 o 
   6  16   9    10028.72    10356.94    463.61 o 
   8  16   9    44724.86    41977.53   1605.81 o 
  10  16   9     9748.97     9621.99    503.21 o 
  12  16   9     9983.88    10578.09    543.00 o 
  14  16   9     9327.56     9267.19    532.99 o 
 -15  17   9      602.93      558.79    380.34 o 
 -13  17   9     7400.72     7251.40    905.74 o 
 -11  17   9      170.36     -109.89    342.23 o 
  -9  17   9    16586.85    16260.82    871.31 o 
  -7  17   9      449.41      543.15    177.56 o 
  -5  17   9     3879.29     3970.18    308.82 o 
  -3  17   9     1028.64      998.81    121.83 o 
  -1  17   9    12634.08    13304.37    919.08 o 
   1  17   9      378.72      354.25    143.77 o 
   3  17   9    12794.16    13580.03    523.19 o 
   5  17   9     2000.25     2196.61    342.94 o 
   7  17   9     6405.61     7344.97    583.84 o 
   9  17   9        2.54      148.20    208.72 o 
  11  17   9     2473.82     2593.42    314.63 o 
  13  17   9       58.96      -29.19    319.43 o 
 -14  18   9     5158.15     5398.14    394.94 o 
 -12  18   9    20303.06    19345.21    989.18 o 
 -10  18   9    14864.17    15107.38    801.69 o 
  -8  18   9    27039.83    27026.68    918.87 o 
  -6  18   9     4260.96     4378.82    320.53 o 
  -4  18   9    16086.90    15249.01    400.65 o 
  -2  18   9    22000.39    22210.46    738.95 o 
   0  18   9    47074.16    47791.89   1431.96 o 
   2  18   9    15765.67    15534.71    570.73 o 
   4  18   9    34370.20    33336.80   1063.41 o 
   6  18   9     5160.09     5958.64    692.91 o 
   8  18   9    38436.28    38167.53   1253.41 o 
  10  18   9    14459.80    14910.45    861.30 o 
  12  18   9     7999.81     8604.14    704.75 o 
  14  18   9     7431.61     6741.23    469.50 o 
 -13  19   9     4115.52     4020.33    371.65 o 
 -11  19   9     2215.07     2228.60    445.52 o 
  -9  19   9    21471.04    20297.94    985.13 o 
  -7  19   9     1962.63     1862.93    253.05 o 
  -5  19   9     9200.88     8740.76    420.30 o 
  -3  19   9     1125.96     1215.71    332.17 o 
  -1  19   9    33430.05    31830.76   1010.40 o 
   1  19   9      217.30      449.34    161.12 o 
   3  19   9    22353.47    21646.60    751.41 o 
   5  19   9      437.66      232.79    181.84 o 
   7  19   9    20876.45    21009.40   1098.65 o 
   9  19   9      976.71      459.03    241.49 o 
  11  19   9     4267.13     4544.04    392.25 o 
  13  19   9      306.27      211.23    268.46 o 
 -12  20   9    26267.80    26973.13   2243.14 o 
 -10  20   9     6590.46     6751.54    409.99 o 
  -8  20   9     2439.80     2558.70    274.34 o 
  -6  20   9     6797.85     6050.65    424.21 o 
  -4  20   9     8537.77     8038.55    380.40 o 
  -2  20   9     2460.53     2514.70    262.51 o 
   0  20   9    15225.96    14819.48    561.43 o 
   2  20   9    13991.90    14071.86    545.86 o 
   4  20   9    39524.65    38507.13   1219.58 o 
   6  20   9     1850.45     1823.41    248.60 o 
   8  20   9    13838.77    12650.36    807.15 o 
  10  20   9     6290.38     6214.02    432.51 o 
  12  20   9    13677.32    14039.46    655.94 o 
 -13  21   9    14338.71    14347.00    948.56 o 
 -11  21   9       98.99      311.23    227.29 o 
  -9  21   9    14064.71    13608.17    600.36 o 
  -7  21   9      542.48      451.69    208.84 o 
  -5  21   9    46582.63    44608.40   1388.13 o 
  -3  21   9     4142.45     4685.72    300.11 o 
  -1  21   9    10992.02    10947.79    463.41 o 
   1  21   9     4090.39     4073.61    513.36 o 
   3  21   9    39897.38    39420.78   1242.61 o 
   5  21   9      324.78      315.59    192.21 o 
   7  21   9    16779.44    16685.31    669.59 o 
   9  21   9      187.74       75.60    235.47 o 
  11  21   9    22597.92    22369.70   1121.07 o 
 -12  22   9     8035.68     7610.61    462.55 o 
 -10  22   9     4973.75     5108.43    596.44 o 
  -8  22   9     6408.77     5988.33    391.12 o 
  -6  22   9     6828.57     6830.19    394.45 o 
  -4  22   9     1113.01     1080.51    309.37 o 
  -2  22   9     1476.85     2059.68    234.19 o 
   0  22   9    19603.71    17880.72    652.69 o 
   2  22   9     3358.93     3703.95    292.84 o 
   4  22   9     9795.08     9978.96    472.83 o 
   6  22   9      196.56       24.33    200.83 o 
   8  22   9     4280.73     5528.28    567.42 o 
  10  22   9     4259.76     4345.14    394.32 o 
 -11  23   9      324.17      356.01    245.85 o 
  -9  23   9    15399.06    17090.25    707.08 o 
  -7  23   9      752.78       92.60    287.21 o 
  -5  23   9    32243.59    33221.10   1537.74 o 
  -3  23   9      102.44      114.42    180.47 o 
  -1  23   9    21530.30    21312.31    859.25 o 
   1  23   9      239.78       48.55    235.43 o 
   3  23   9    21003.08    21343.44   2568.42 o 
   5  23   9      895.65     1013.99    239.71 o 
   7  23   9    28602.16    27684.84    975.92 o 
   9  23   9     3224.19     3759.22    498.32 o 
 -10  24   9      972.24      935.04    274.70 o 
  -8  24   9     4791.35     4651.82    372.68 o 
  -6  24   9      171.37      220.12    300.88 o 
  -4  24   9      254.47      435.69    300.88 o 
  -2  24   9     7220.45     7416.50    405.44 o 
   0  24   9     2491.17     2816.56    278.69 o 
   2  24   9     1337.59     1770.94    247.70 o 
   4  24   9     3528.96     3452.06    317.89 o 
   6  24   9     2278.21     2385.85    292.91 o 
   8  24   9     4756.89     4294.52    523.79 o 
  -9  25   9    15740.03    16636.91   1617.63 o 
  -7  25   9      497.31      504.08    298.28 o 
  -5  25   9    29013.93    30339.54   1445.80 o 
  -3  25   9     1277.10     1334.27    241.63 o 
  -1  25   9    20788.49    21567.90   1002.96 o 
   1  25   9      632.50      456.41    218.51 o 
   3  25   9    23228.91    23907.45    862.10 o 
   5  25   9     2601.30     2871.11    352.07 o 
   7  25   9    28873.31    28625.09   1641.14 o 
  -8  26   9      429.94      716.38    365.36 o 
  -6  26   9      381.11       70.34    308.04 o 
  -4  26   9      294.01      346.47    330.84 o 
  -2  26   9     1818.03     1808.96    265.72 o 
   0  26   9       22.49     -151.27    200.55 o 
   2  26   9      711.64      616.30    240.21 o 
   4  26   9     2701.10     2645.46    307.30 o 
   6  26   9       76.12       70.55    234.49 o 
  -7  27   9     1972.19     1851.09    405.13 o 
  -5  27   9    25125.57    26642.71   1331.06 o 
  -3  27   9      388.68      585.38    277.44 o 
  -1  27   9    17949.52    17417.06    693.16 o 
   1  27   9     1721.06     1913.74    472.54 o 
   3  27   9    14856.67    15249.60    658.00 o 
   5  27   9       89.95      253.21    252.72 o 
   7  27   9    29000.26    30616.82   1540.21 o 
  -4  28   9      127.56       90.52    336.04 o 
  -2  28   9       67.56       72.02    221.99 o 
   0  28   9     1766.93     1924.85    602.80 o 
   2  28   9       74.37      273.63    249.75 o 
   4  28   9       90.20     -308.04    308.04 o 
   6  28   9      610.34      960.62    418.11 o 
  -3  29   9     2764.46     3504.96    343.66 o 
  -1  29   9    24088.63    25226.71   1050.37 o 
   1  29   9      959.58     1413.19    286.18 o 
   3  29   9    16230.55    16162.22    983.89 o 
  -2  30   9      669.71     1986.37    472.82 o 
 -16   0  10    38341.48    39717.25   1874.69 o 
 -14   0  10      523.50      418.13    280.04 o 
 -12   0  10   122956.07   122400.92   4865.07 o 
 -10   0  10    10330.16    10558.50    446.20 o 
  -8   0  10    45642.98    43115.12   1472.30 o 
  -6   0  10    60807.01    60829.63   2476.98 o 
  -4   0  10    58756.31    55019.74   1596.59 o 
  -2   0  10     2573.30     2841.69    257.98 o 
   0   0  10   109533.25   101766.10   4062.29 o 
   2   0  10    14523.78    15762.40    790.83 o 
   4   0  10    93384.36    91745.16   3726.94 o 
   6   0  10      861.65     1296.09    288.53 o 
   8   0  10   109229.91   115344.06   4687.93 o 
  10   0  10    21604.52    22116.29   1134.85 o 
  12   0  10    66544.52    63486.77   2749.27 o 
  14   0  10     1837.02     1991.78    448.12 o 
  16   0  10    34058.71    34455.12   1725.69 o 
 -17   1  10      159.38      170.18    254.00 o 
 -15   1  10     1657.73     1952.25    268.47 o 
 -13   1  10     3480.77     3297.98    204.14 o 
 -11   1  10     1454.14     1506.81    146.26 o 
  -9   1  10      806.42      890.66    124.65 o 
  -7   1  10      156.00      173.93     83.66 o 
  -5   1  10    12004.43    13025.39    436.44 o 
  -3   1  10    14145.47    14076.06    270.31 o 
  -1   1  10       39.45      224.56    183.65 o 
   1   1  10     2184.75     2415.84    189.74 o 
   3   1  10     2424.52     2699.96    221.49 o 
   5   1  10     1296.63     1493.47    203.58 o 
   7   1  10     1479.87     1642.12    231.87 o 
   9   1  10     2411.35     2872.49    277.63 o 
  11   1  10     2100.02     2011.13    269.43 o 
  13   1  10     1378.21     1313.10    275.63 o 
  15   1  10       49.08     -177.57    268.66 o 
 -16   2  10    24659.53    24877.19    925.57 o 
 -14   2  10      180.83      112.39    143.93 o 
 -12   2  10    62848.97    62136.61   1330.49 o 
 -10   2  10    15687.97    15088.48    401.86 o 
  -8   2  10    71065.67    67495.55   1399.07 o 
  -6   2  10    20540.23    19524.35    453.58 o 
  -4   2  10   147569.41   144115.25   2866.32 o 
  -2   2  10    13499.06    13332.29    317.76 o 
   0   2  10   136565.34   129766.59   3638.88 o 
   2   2  10     3907.50     4707.96    266.99 o 
   4   2  10    49180.43    48145.59   2152.06 o 
   6   2  10     4580.98     5102.25    314.66 o 
   8   2  10    56831.32    53828.65   1642.39 o 
  10   2  10    10866.18    11323.89    524.72 o 
  12   2  10    51839.68    51069.13   1609.83 o 
  14   2  10     3583.81     3202.92    356.74 o 
  16   2  10    43916.64    45731.97   2187.96 o 
 -17   3  10     5813.56     6503.72    442.73 o 
 -15   3  10     1959.09     1687.46    262.97 o 
 -13   3  10    11656.63    11882.17    372.65 o 
 -11   3  10       86.73      -78.59    108.60 o 
  -9   3  10     6895.96     6936.21    243.35 o 
  -7   3  10    12471.53    12311.98    324.61 o 
  -5   3  10    20906.64    20473.69    466.76 o 
  -3   3  10     6377.26     6649.64    197.96 o 
  -1   3  10     3456.49     3976.97    253.78 o 
   1   3  10      146.61      246.08    125.09 o 
   3   3  10     5944.30     6192.18    322.20 o 
   5   3  10    10908.87    11381.03    827.49 o 
   7   3  10     3524.49     3788.70    649.53 o 
   9   3  10    11977.48    11616.62    520.01 o 
  11   3  10     7360.35     6558.85    408.26 o 
  13   3  10     4567.76     5144.95    445.62 o 
  15   3  10     9764.28     9468.78    544.73 o 
 -16   4  10    37991.24    39108.44   1310.23 o 
 -14   4  10     1893.80     1886.40    207.96 o 
 -12   4  10    28070.98    27272.18    655.55 o 
 -10   4  10    13588.18    13255.36    368.34 o 
  -8   4  10    57051.75    56183.99   1179.09 o 
  -6   4  10    24956.96    24013.45    540.47 o 
  -4   4  10   123762.54   122211.09   2175.73 o 
  -2   4  10    16183.95    15377.46    359.62 o 
   0   4  10   127539.18   119146.73   4714.34 o 
   2   4  10      591.56     2025.04    952.83 o 
   4   4  10    52965.03    57193.82   1981.08 o 
   6   4  10     8830.06     9871.13    447.53 o 
   8   4  10    61038.73    57949.10   1755.55 o 
  10   4  10     9297.14     9636.85    477.23 o 
  12   4  10    43376.43    43415.15   2020.28 o 
  14   4  10     4453.37     4733.44    392.01 o 
  16   4  10    21483.00    21244.53    854.79 o 
 -17   5  10     7181.65     7474.82    478.00 o 
 -15   5  10     2997.52     3057.56    315.21 o 
 -13   5  10    18602.35    20100.77    530.99 o 
 -11   5  10     6903.06     6596.94    255.22 o 
  -9   5  10     9205.68     9541.25    319.80 o 
  -7   5  10     9824.81     9511.62    273.54 o 
  -5   5  10    35866.54    34011.73    728.57 o 
  -3   5  10      317.21      349.57     73.05 o 
  -1   5  10    19984.22    19276.99    436.49 o 
   1   5  10     2531.25     2646.76    203.63 o 
   3   5  10    31259.92    31249.83   1382.07 o 
   5   5  10    19106.10    18589.42    666.62 o 
   7   5  10    14470.35    15169.84    594.92 o 
   9   5  10    10475.81    10313.58    489.48 o 
  11   5  10     9529.75     9330.25    867.87 o 
  13   5  10     3006.48     2968.22    323.45 o 
  15   5  10    23885.22    23367.79    901.68 o 
 -16   6  10    34073.96    35195.36   1202.76 o 
 -14   6  10      546.56      316.38    211.50 o 
 -12   6  10     4405.58     4617.24    222.17 o 
 -10   6  10      345.90      327.19    161.59 o 
  -8   6  10    45577.54    46205.18    987.94 o 
  -6   6  10     8620.79     8415.96    246.93 o 
  -4   6  10   106955.99   100260.78   1871.13 o 
  -2   6  10    24731.32    23492.90    518.64 o 
   0   6  10   122752.70   114961.63   2662.13 o 
   2   6  10      724.82      670.81    169.01 o 
   4   6  10    38590.55    35845.48   1124.42 o 
   6   6  10    17039.86    16508.23    625.46 o 
   8   6  10    26890.27    26340.66    905.29 o 
  10   6  10     5622.87     6530.02    412.12 o 
  12   6  10    24856.99    24015.02   1884.49 o 
  14   6  10    12430.38    11833.14    581.93 o 
  16   6  10    11999.84    11788.18    607.77 o 
 -17   7  10    17258.42    17248.44    739.81 o 
 -15   7  10    10634.12    10699.89    540.83 o 
 -13   7  10    19258.21    18567.95   1228.30 o 
 -11   7  10     2965.87     3230.23    186.95 o 
  -9   7  10    85210.57    82368.09   1701.71 o 
  -7   7  10    16660.42    15966.16    396.35 o 
  -5   7  10    39856.20    37500.43    799.54 o 
  -3   7  10     1779.92     2074.38    113.70 o 
  -1   7  10    44234.59    41236.45    928.38 o 
   1   7  10    21380.81    21361.41    712.32 o 
   3   7  10    45477.93    43531.24   1325.58 o 
   5   7  10     1171.13     1083.06    195.42 o 
   7   7  10    41114.29    38820.78   1669.10 o 
   9   7  10     6855.82     6901.96    399.86 o 
  11   7  10    14189.16    14593.25    629.03 o 
  13   7  10     5893.65     5426.34    395.76 o 
  15   7  10    12662.12    12594.04    617.90 o 
 -16   8  10    10767.28    11784.97    584.74 o 
 -14   8  10     5881.35     5496.58    434.91 o 
 -12   8  10     5558.91     5920.30    299.43 o 
 -10   8  10      115.47      266.68    113.59 o 
  -8   8  10    15705.46    14945.56    387.32 o 
  -6   8  10     1589.15     1414.10    113.66 o 
  -4   8  10    73976.96    71745.54   1786.65 o 
  -2   8  10      403.68      565.05     83.73 o 
   0   8  10    43005.95    39784.39    982.15 o 
   2   8  10     1900.99     2018.89    205.18 o 
   4   8  10    66395.92    61251.24   3202.47 o 
   6   8  10     7036.93     6568.01    372.20 o 
   8   8  10     4913.46     5170.73    448.92 o 
  10   8  10    11556.79    11448.35    528.92 o 
  12   8  10    20315.28    19778.89    771.80 o 
  14   8  10     1259.33     1044.15    275.57 o 
  16   8  10     5943.30     5717.89    445.15 o 
 -17   9  10     4825.92     4962.25    590.23 o 
 -15   9  10     3651.14     3243.36    340.04 o 
 -13   9  10    32426.84    30449.34   1038.68 o 
 -11   9  10    20849.77    21190.79    622.89 o 
  -9   9  10    49261.28    49161.61   1056.49 o 
  -7   9  10    21515.03    21248.51    502.50 o 
  -5   9  10    59013.25    55415.13   1151.61 o 
  -3   9  10    11851.89    11275.36    333.69 o 
  -1   9  10    47569.49    44674.54    937.05 o 
   1   9  10    10219.36    10136.16    337.74 o 
   3   9  10   106831.23    95892.63   2754.68 o 
   5   9  10    10289.20    10202.10    460.37 o 
   7   9  10    44870.46    44071.18   1381.35 o 
   9   9  10    12315.62    11306.92    859.98 o 
  11   9  10    27940.92    25409.80   1817.47 o 
  13   9  10     4734.76     4204.09    361.61 o 
  15   9  10    13963.69    13185.78    766.35 o 
 -16  10  10     1181.94      839.71    272.37 o 
 -14  10  10      155.55      103.37    295.67 o 
 -12  10  10     4959.19     5169.24    350.78 o 
 -10  10  10      359.85      242.98    156.25 o 
  -8  10  10     7834.66     7841.23    260.28 o 
  -6  10  10     2332.85     2102.50    132.70 o 
  -4  10  10    19430.73    18346.20    612.95 o 
  -2  10  10      583.76      769.44    236.01 o 
   0  10  10    21579.51    20927.30    547.53 o 
   2  10  10      421.34      376.42    115.76 o 
   4  10  10    35844.68    34744.67   1109.30 o 
   6  10  10     3081.88     3478.25    430.93 o 
   8  10  10     2519.75     3012.68    284.14 o 
  10  10  10     1917.84     2177.36    311.34 o 
  12  10  10     5259.70     4919.84    526.11 o 
  14  10  10      121.59     -241.53    241.53 o 
  16  10  10     3997.81     3321.64    543.29 o 
 -15  11  10      896.84      934.59    261.50 o 
 -13  11  10    33000.75    33095.69   1113.14 o 
 -11  11  10    27821.60    27784.30    773.97 o 
  -9  11  10    55571.37    52458.77   1538.65 o 
  -7  11  10    11263.84    10659.51    307.39 o 
  -5  11  10     4228.14     4407.47    179.07 o 
  -3  11  10    60348.16    57074.14   1356.72 o 
  -1  11  10    89271.22    82160.34   1919.06 o 
   1  11  10     2921.26     2677.13    237.45 o 
   3  11  10   106415.41   103136.16   2415.66 o 
   5  11  10    38784.46    36255.53   1155.47 o 
   7  11  10   106305.17   101590.52   2946.75 o 
   9  11  10     2319.85     2149.10    269.05 o 
  11  11  10    30375.83    28378.06    996.88 o 
  13  11  10     2767.29     3008.56   1108.98 o 
  15  11  10    14790.14    14772.52    679.74 o 
 -16  12  10     1372.17     1474.56    289.31 o 
 -14  12  10       94.25       92.29    233.80 o 
 -12  12  10      147.59       49.95    239.01 o 
 -10  12  10      182.77      115.68    140.85 o 
  -8  12  10     3928.87     3929.76    252.76 o 
  -6  12  10      992.59     1002.41    111.15 o 
  -4  12  10      195.30      326.40    129.71 o 
  -2  12  10     1395.24     1319.00    200.05 o 
   0  12  10    10583.66     9924.42    340.32 o 
   2  12  10      317.58      230.55    125.65 o 
   4  12  10     1393.34     1405.07    310.69 o 
   6  12  10     3997.28     3736.96    294.36 o 
   8  12  10     1761.14     1606.05    250.40 o 
  10  12  10      963.99      496.60    284.61 o 
  12  12  10     1324.57     1394.63    285.29 o 
  14  12  10       28.45     -159.29    248.59 o 
 -15  13  10     4403.70     4304.60    375.37 o 
 -13  13  10    32271.46    32054.87   1089.36 o 
 -11  13  10    10916.90    10683.77    488.57 o 
  -9  13  10    24508.67    23379.92    663.73 o 
  -7  13  10    29170.86    28627.64    762.87 o 
  -5  13  10    65543.77    58981.53   1230.58 o 
  -3  13  10    21718.67    21271.11    770.59 o 
  -1  13  10    93277.98    86508.49   2022.72 o 
   1  13  10     7181.85     7128.68    259.54 o 
   3  13  10   112107.05    97694.66   3962.13 o 
   5  13  10    12870.34    11263.85    551.65 o 
   7  13  10    30631.80    29132.16    987.07 o 
   9  13  10    15403.13    14732.88    618.98 o 
  11  13  10    35157.66    35185.15   1231.50 o 
  13  13  10      935.71      632.51    475.76 o 
  15  13  10     8965.97     9989.85    563.43 o 
 -14  14  10     2481.81     1944.81    286.54 o 
 -12  14  10      159.95       94.05    199.02 o 
 -10  14  10     4129.26     4235.13    311.75 o 
  -8  14  10      871.26      919.87    154.64 o 
  -6  14  10      430.56      482.21    129.72 o 
  -4  14  10     1166.07     1198.56    168.31 o 
  -2  14  10      112.79       95.38    102.25 o 
   0  14  10       39.73      144.55    101.47 o 
   2  14  10     2322.44     2698.59    207.92 o 
   4  14  10     2110.29     2853.02    352.39 o 
   6  14  10     2480.53     3234.41    283.44 o 
   8  14  10      824.82     1384.85    246.20 o 
  10  14  10      520.69      232.10    219.35 o 
  12  14  10       30.04      -74.76    241.96 o 
  14  14  10      147.07       92.25    270.66 o 
 -15  15  10     2274.52     2592.28    325.85 o 
 -13  15  10    26142.99    23871.19    875.05 o 
 -11  15  10     5000.92     4867.66    339.49 o 
  -9  15  10    35117.32    33489.86    897.39 o 
  -7  15  10    19657.56    19219.68    563.54 o 
  -5  15  10    23942.42    23164.26    774.76 o 
  -3  15  10    17946.94    17178.43    487.20 o 
  -1  15  10    85331.33    82938.23   1949.95 o 
   1  15  10    10227.40    10260.68    410.06 o 
   3  15  10    46435.43    42261.88   1838.38 o 
   5  15  10    17947.38    17085.72    904.81 o 
   7  15  10    76634.82    73281.48   3082.68 o 
   9  15  10    18751.88    18244.76    720.81 o 
  11  15  10    24630.04    24201.24    933.13 o 
  13  15  10      781.15      736.46    280.37 o 
 -14  16  10      426.52       80.39    355.26 o 
 -12  16  10      722.83      903.16    241.81 o 
 -10  16  10      128.44      132.46    198.09 o 
  -8  16  10     2532.19     2503.56    206.56 o 
  -6  16  10       23.81       44.67    152.21 o 
  -4  16  10     5585.91     5703.79    304.73 o 
  -2  16  10      188.78       19.27    110.17 o 
   0  16  10     7069.17     6760.10    330.73 o 
   2  16  10       41.42      100.29    142.40 o 
   4  16  10    16571.94    16834.89    900.12 o 
   6  16  10    11814.62    11173.19   1411.77 o 
   8  16  10      392.76      494.04    318.14 o 
  10  16  10      194.85      307.84    241.87 o 
  12  16  10     2442.16     2137.57    327.93 o 
  14  16  10      803.64      621.31    425.28 o 
 -13  17  10    29391.67    30672.91   1063.66 o 
 -11  17  10     2320.53     2615.19    340.99 o 
  -9  17  10    25707.90    25734.34    885.01 o 
  -7  17  10    23619.63    23947.89    679.57 o 
  -5  17  10    42665.65    40842.05   1273.86 o 
  -3  17  10     3273.74     3307.53    222.45 o 
  -1  17  10    33515.32    32003.98   1000.51 o 
   1  17  10     9855.30    10123.28    419.90 o 
   3  17  10    41194.31    39140.99   1212.03 o 
   5  17  10     4057.61     4250.24    439.75 o 
   7  17  10    28167.16    27191.13    953.43 o 
   9  17  10    15798.07    16524.69    690.63 o 
  11  17  10    16683.76    16448.05    707.10 o 
  13  17  10     3519.21     3681.53    381.10 o 
 -14  18  10       76.62     -185.60    350.37 o 
 -12  18  10     4041.20     4182.30    351.03 o 
 -10  18  10      499.06      304.11    213.40 o 
  -8  18  10    18305.45    17614.22    670.09 o 
  -6  18  10      389.55      313.50    180.28 o 
  -4  18  10     3500.88     3497.93    297.71 o 
  -2  18  10      253.05      385.90    235.75 o 
   0  18  10    24135.38    25840.94    845.59 o 
   2  18  10      623.54      562.20    174.23 o 
   4  18  10    14757.11    15055.84    843.83 o 
   6  18  10    14570.44    14132.21    836.60 o 
   8  18  10     9526.47     9554.29    525.31 o 
  10  18  10     1055.46      890.56    296.66 o 
  12  18  10     1884.05     1982.09    441.28 o 
 -13  19  10    26180.17    25477.61   1119.71 o 
 -11  19  10    14403.50    14802.46    634.78 o 
  -9  19  10    22597.01    21774.36    793.19 o 
  -7  19  10     4622.94     4722.03    448.88 o 
  -5  19  10    30027.81    27635.06   1544.91 o 
  -3  19  10     1941.15     2330.11    227.49 o 
  -1  19  10     7976.91     7569.33    370.21 o 
   1  19  10     1745.68     2216.65    547.13 o 
   3  19  10    39247.92    40692.24   1268.70 o 
   5  19  10     7089.23     7804.68    589.08 o 
   7  19  10    18821.56    18920.53    749.53 o 
   9  19  10     3177.40     3023.94    333.65 o 
  11  19  10    10654.85    10107.17    552.90 o 
 -12  20  10    13190.09    14012.42    662.64 o 
 -10  20  10     2611.59     2801.24    306.00 o 
  -8  20  10    16366.30    16838.82    916.87 o 
  -6  20  10     6194.09     6501.47    510.19 o 
  -4  20  10    25668.83    24944.12   1180.08 o 
  -2  20  10     2729.77     3086.96    258.54 o 
   0  20  10    17157.35    16276.69    599.20 o 
   2  20  10     2616.78     2955.46    260.67 o 
   4  20  10    15176.96    15925.36    895.32 o 
   6  20  10     4639.76     5200.19    514.03 o 
   8  20  10    10627.22    10255.56    629.96 o 
  10  20  10      753.22      899.46    284.48 o 
  12  20  10    12349.41    13490.34    932.77 o 
 -11  21  10     6787.17     6592.62    426.10 o 
  -9  21  10    19025.45    20205.66   1070.29 o 
  -7  21  10     1723.91     1978.74    345.20 o 
  -5  21  10     9133.34     8896.24    593.73 o 
  -3  21  10      281.69      269.01    180.49 o 
  -1  21  10     6969.78     6926.84    371.02 o 
   1  21  10     2885.84     2915.60    260.40 o 
   3  21  10    20956.06    20239.02    731.12 o 
   5  21  10     7199.02     6670.06    577.99 o 
   7  21  10    11887.01    11511.87    775.71 o 
   9  21  10    10450.10    10939.32    566.18 o 
  11  21  10     1863.39     1868.29    328.38 o 
 -12  22  10    14071.44    13534.33    928.32 o 
 -10  22  10     3385.69     2771.73    440.35 o 
  -8  22  10    15441.67    14852.64    873.72 o 
  -6  22  10     1420.22     1511.70    316.54 o 
  -4  22  10    25395.57    22588.36   1112.06 o 
  -2  22  10      215.98      142.88    182.15 o 
   0  22  10    20922.94    19242.45    697.31 o 
   2  22  10     4570.28     4351.77    312.29 o 
   4  22  10    13401.97    13705.04    664.35 o 
   6  22  10      564.14     1306.44    372.52 o 
   8  22  10    18821.21    19560.02    799.77 o 
  10  22  10    10975.20    10755.59    585.86 o 
  -9  23  10     5478.11     6734.66    606.56 o 
  -7  23  10     3827.58     4541.80    470.34 o 
  -5  23  10     1700.89     1223.19    321.10 o 
  -3  23  10     3135.93     3503.19    295.03 o 
  -1  23  10     1259.02     1240.56    222.70 o 
   1  23  10      563.11      306.83    202.78 o 
   3  23  10     7409.60     6692.75    399.55 o 
   5  23  10     1434.37     1365.15    377.76 o 
   7  23  10     8867.95     9738.15    727.28 o 
   9  23  10     1059.71     1598.45    311.64 o 
  -8  24  10    12782.83    11397.99    751.61 o 
  -6  24  10     4378.94     4418.86    476.22 o 
  -4  24  10    33003.64    35228.80   1625.85 o 
  -2  24  10    13680.16    13360.86    561.04 o 
   0  24  10    16399.09    16102.67    636.04 o 
   2  24  10     5863.95     6636.52    455.10 o 
   4  24  10    17360.91    17372.73    695.80 o 
   6  24  10     1357.45     1911.58    420.74 o 
   8  24  10    22003.76    21625.55   1200.91 o 
  -7  25  10     2000.80     2329.83    409.04 o 
  -5  25  10      258.37      526.21    313.90 o 
  -3  25  10      174.76      289.80    298.92 o 
  -1  25  10     4874.94     5078.44    353.29 o 
   1  25  10       75.00      -21.82    273.52 o 
   3  25  10      449.40      882.06    394.99 o 
   5  25  10       35.54      485.82    344.51 o 
   7  25  10     1594.80     1947.43    435.73 o 
  -6  26  10     1897.24     2402.76    414.90 o 
  -4  26  10    21045.19    22661.19   1178.69 o 
  -2  26  10     3166.54     3476.53    382.70 o 
   0  26  10    32169.79    33877.66   1724.54 o 
   2  26  10      239.28       52.99    226.07 o 
   4  26  10    12387.11    12185.46    572.75 o 
  -5  27  10        0.07      366.65    346.46 o 
  -3  27  10     1426.56     1110.48    369.94 o 
  -1  27  10      242.08       51.25    218.06 o 
   1  27  10      531.61      601.84    248.95 o 
   3  27  10      158.95      124.33    247.44 o 
  -4  28  10    20920.15    19819.80   1098.38 o 
  -2  28  10      494.87      485.69    246.71 o 
   0  28  10    18839.31    18995.24    748.22 o 
   2  28  10      950.99     1443.51    295.87 o 
   4  28  10    13270.37    13238.25    868.95 o 
  -1  29  10      303.75      571.42    269.62 o 
   1  29  10     1067.18      783.50    397.94 o 
 -17   1  11    14377.56    14345.47    673.85 o 
 -15   1  11    35005.88    37042.14   1013.84 o 
 -13   1  11    17907.02    18336.05   1046.30 o 
 -11   1  11    49880.57    51555.38   1115.40 o 
  -9   1  11    34479.51    33930.76    757.89 o 
  -7   1  11    35947.45    34968.52    762.20 o 
  -5   1  11   137257.92   139016.69   3866.67 o 
  -3   1  11    17596.09    17767.54    418.09 o 
  -1   1  11    62131.50    59686.13   3061.96 o 
   1   1  11    71552.84    72506.87   2094.32 o 
   3   1  11    82295.30    80052.22   2316.20 o 
   7   1  11    19962.61    21694.08    775.00 o 
   9   1  11     7802.97     8537.53    452.49 o 
  11   1  11    12111.19    12465.42    572.78 o 
  13   1  11    29328.72    31696.80   1111.98 o 
  15   1  11    23665.59    23461.08    924.35 o 
 -16   2  11      548.88      443.69    380.01 o 
 -14   2  11      120.99       57.06    145.89 o 
 -12   2  11    10122.00    10802.39    349.61 o 
 -10   2  11      127.51      143.35    109.93 o 
  -8   2  11     2295.38     2336.38    179.49 o 
  -6   2  11      113.52      121.69     84.40 o 
  -4   2  11    18018.47    17918.98    672.13 o 
  -2   2  11     1166.12     1376.65    125.58 o 
   0   2  11     4805.11     4917.24    272.76 o 
   2   2  11    17107.21    17131.28    606.76 o 
   4   2  11      183.36      154.27    162.43 o 
   6   2  11     3213.70     3839.99    286.50 o 
   8   2  11     5869.54     6326.79    473.08 o 
  10   2  11      266.68      347.89    212.75 o 
  12   2  11     3137.83     3282.71    337.40 o 
  14   2  11      474.90      890.62    294.44 o 
  16   2  11      914.58      828.86    399.24 o 
 -17   3  11    13621.27    15080.56    692.22 o 
 -15   3  11    19114.81    20679.40    650.57 o 
 -13   3  11    11266.43    11557.64    486.06 o 
 -11   3  11    34003.40    34044.09    778.73 o 
  -9   3  11    18131.63    17725.31    446.82 o 
  -7   3  11    41387.43    39193.65    844.70 o 
  -5   3  11    71002.35    69258.79   1644.34 o 
  -3   3  11    38522.95    37555.61   1530.23 o 
  -1   3  11    82045.41    84383.83   2405.30 o 
   1   3  11    53971.63    50837.35   1684.43 o 
   3   3  11    52113.82    50625.76   1521.69 o 
   5   3  11    34306.21    33849.18   2388.04 o 
   7   3  11    31426.11    30796.25   1302.46 o 
   9   3  11    22395.33    22696.62    824.59 o 
  11   3  11    23378.89    23865.25    878.82 o 
  13   3  11    16078.01    15194.27    678.67 o 
  15   3  11    30301.61    31617.49   1135.54 o 
 -16   4  11     1747.09     1902.34    491.10 o 
 -14   4  11      391.97      216.62    149.47 o 
 -12   4  11    24273.72    23091.55    578.74 o 
 -10   4  11      976.32      905.60    128.84 o 
  -8   4  11    21233.16    20666.92    495.13 o 
  -6   4  11     2270.83     2496.91    133.13 o 
  -4   4  11    63115.33    59474.78   1418.66 o 
  -2   4  11     2028.54     2288.16    149.73 o 
   0   4  11    19270.02    19209.81    651.27 o 
   2   4  11    13919.54    13998.10    529.67 o 
   4   4  11     2816.75     2867.82    250.12 o 
   6   4  11      560.14      378.75    180.06 o 
   8   4  11    15485.82    15691.12    629.98 o 
  10   4  11       21.60      110.65    207.91 o 
  12   4  11     8699.98     8482.13    503.13 o 
  14   4  11     1148.54     1283.72    396.97 o 
  16   4  11     2504.70     1883.40    356.78 o 
 -17   5  11    21595.77    21556.76    856.59 o 
 -15   5  11    22392.19    21630.91    820.82 o 
 -13   5  11    17400.94    17458.91    481.32 o 
 -11   5  11     8901.36     8590.39    296.13 o 
  -9   5  11    22292.38    21754.72    525.59 o 
  -7   5  11    16000.71    15109.05    381.83 o 
  -5   5  11    16279.03    15579.24    644.70 o 
  -3   5  11    32064.59    30674.53    658.78 o 
  -1   5  11    83676.98    78421.13   2250.40 o 
   1   5  11    57804.97    59080.97   1738.75 o 
   3   5  11    20746.66    19356.49    683.66 o 
   5   5  11    34448.90    33907.67   1090.13 o 
   7   5  11    23757.87    23170.72    824.15 o 
   9   5  11    23209.92    23640.15    852.44 o 
  11   5  11    28522.61    28543.82   1006.69 o 
  13   5  11     3771.12     3765.07    365.02 o 
  15   5  11    12641.92    13144.43    649.14 o 
 -16   6  11    12257.49    11878.22    585.92 o 
 -14   6  11      219.37      242.02    215.94 o 
 -12   6  11    24841.85    24949.61    615.90 o 
 -10   6  11     2471.20     2402.26    162.10 o 
  -8   6  11    63769.80    62002.42   1298.88 o 
  -6   6  11       29.11       45.19     96.47 o 
  -4   6  11    29958.45    27402.23    699.88 o 
  -2   6  11      498.80      602.66    109.38 o 
   0   6  11    56020.60    53425.46   1291.69 o 
   2   6  11       28.73      109.69    182.02 o 
   4   6  11     4678.16     4718.25    305.23 o 
   6   6  11       57.05     -162.57    162.57 o 
   8   6  11    43656.25    45612.58   1441.72 o 
  10   6  11       23.36       -5.32    210.27 o 
  12   6  11    13421.38    12948.35    600.88 o 
  14   6  11       69.38      208.24    262.24 o 
  16   6  11    17402.03    16508.64    749.97 o 
 -17   7  11    12472.65    12467.69    878.68 o 
 -15   7  11     4800.33     5054.61    385.60 o 
 -13   7  11    12050.61    12198.59    452.16 o 
 -11   7  11     9653.01    10215.36    328.71 o 
  -9   7  11    10066.82    10177.74    357.07 o 
  -7   7  11     2416.12     2290.32    143.38 o 
  -5   7  11     9040.62     8781.21    296.84 o 
  -3   7  11    58837.02    56938.83   1168.05 o 
  -1   7  11    53728.86    51272.70   1239.70 o 
   1   7  11    22183.45    22245.68    602.81 o 
   3   7  11     6440.84     6258.05    343.50 o 
   5   7  11    38835.63    37959.83   1204.22 o 
   7   7  11     7856.46     8313.33    436.07 o 
   9   7  11    14438.08    13624.89    795.57 o 
  11   7  11    37064.11    34880.18   1950.81 o 
  13   7  11     1744.35     1941.87    315.71 o 
  15   7  11    10217.54    10366.94    577.16 o 
 -16   8  11     7747.33     9392.08    529.81 o 
 -14   8  11       32.24     -112.97    214.57 o 
 -12   8  11    37148.53    35484.25    952.06 o 
 -10   8  11     1655.15     1604.76    148.65 o 
  -8   8  11    47067.46    44872.12    968.58 o 
  -6   8  11      193.23      238.60    101.67 o 
  -4   8  11    47213.49    43676.78   1396.98 o 
  -2   8  11        8.85      -24.05     76.39 o 
   0   8  11    61545.45    57560.78   1387.20 o 
   2   8  11     2071.84     2156.63    218.69 o 
   4   8  11    73427.77    71120.31   2095.59 o 
   6   8  11     2251.47     2662.75    265.31 o 
   8   8  11    44069.33    46750.70   3074.60 o 
  10   8  11       14.49      178.81    215.58 o 
  12   8  11    22400.44    23071.36    871.20 o 
  14   8  11      276.57      239.30    326.93 o 
  16   8  11    14955.96    14412.63    696.74 o 
 -15   9  11     4099.45     3935.31    359.74 o 
 -13   9  11     6406.95     7075.80    417.27 o 
 -11   9  11     3633.33     4108.90    321.28 o 
  -9   9  11     1255.67     1285.78    136.05 o 
  -7   9  11     3449.97     3214.41    183.11 o 
  -5   9  11     7640.83     7344.71    272.16 o 
  -3   9  11    28511.58    26973.96    599.77 o 
  -1   9  11    14826.41    14410.76    431.57 o 
   1   9  11    23375.50    22658.15    617.61 o 
   3   9  11    22857.91    21940.77   1874.98 o 
   5   9  11    23981.80    23994.24    830.92 o 
   7   9  11    13836.13    13325.77    569.57 o 
   9   9  11     3507.50     3509.27    393.47 o 
  11   9  11    16036.36    15164.78    762.33 o 
  13   9  11      576.86       96.40    254.43 o 
  15   9  11     2024.84     1712.34    330.85 o 
 -16  10  11    33565.62    34955.25   1209.75 o 
 -14  10  11      518.67      376.50    237.38 o 
 -12  10  11    30749.34    31312.35    867.84 o 
 -10  10  11       56.83       98.04    140.53 o 
  -8  10  11    73529.84    69904.40   1458.35 o 
  -6  10  11       75.85      178.37    103.19 o 
  -4  10  11    23561.76    23936.03    770.71 o 
  -2  10  11      427.35      330.21     89.54 o 
   0  10  11    50355.43    46200.04   1137.99 o 
   2  10  11      837.59      832.72    140.39 o 
   4  10  11   138157.31   126442.23   3611.40 o 
   6  10  11     9249.55     8539.11    434.82 o 
   8  10  11    71392.91    64890.16   2762.40 o 
  10  10  11      555.18      185.36    225.02 o 
  12  10  11    38152.31    36180.39   1228.44 o 
  14  10  11      215.60     -243.23    243.23 o 
 -15  11  11     4124.12     3697.13    350.28 o 
 -13  11  11     2360.22     2191.79    281.63 o 
 -11  11  11     8040.21     7988.76    499.58 o 
  -9  11  11     1578.46     1624.35    202.36 o 
  -7  11  11      838.40      834.81    130.94 o 
  -5  11  11      235.19      322.94    107.73 o 
  -3  11  11      408.84      444.85    106.38 o 
  -1  11  11     3154.87     2999.45    470.68 o 
   1  11  11     7551.93     8089.80    317.82 o 
   3  11  11     6765.22     6714.31    286.57 o 
   5  11  11     7857.58     7831.46    589.83 o 
   7  11  11     4812.15     5073.82    349.31 o 
   9  11  11     1637.19     1519.22    254.84 o 
  11  11  11     1288.74      810.35    259.84 o 
  13  11  11     1234.75     1060.07    389.15 o 
  15  11  11      273.34      248.50    271.50 o 
 -16  12  11     9751.65    10532.86    806.81 o 
 -14  12  11     6629.47     7043.09    438.83 o 
 -12  12  11    35195.60    34428.82   1142.95 o 
 -10  12  11      104.04      -67.71    141.00 o 
  -8  12  11    54276.77    49521.18   2496.27 o 
  -6  12  11       77.91       48.91    107.03 o 
  -4  12  11   140968.89   134813.64   4106.12 o 
  -2  12  11     4415.50     4563.05    205.95 o 
   0  12  11    39394.06    36975.58   1708.38 o 
   2  12  11      283.02      321.34    143.31 o 
   4  12  11   118131.96   111636.08   4958.35 o 
   6  12  11     2611.62     2594.17    268.98 o 
   8  12  11    29432.66    29193.99   1004.99 o 
  10  12  11      209.84      299.95    228.92 o 
  12  12  11    46843.20    45788.56   1499.37 o 
  14  12  11      646.82      470.17    292.42 o 
 -15  13  11       21.99       70.33    241.42 o 
 -13  13  11      738.18      711.05    236.52 o 
 -11  13  11      783.38      762.81    177.93 o 
  -9  13  11     2265.24     2072.76    195.05 o 
  -7  13  11      442.39      477.41    163.51 o 
  -5  13  11     3120.57     3191.55    182.86 o 
  -3  13  11      873.39      850.29    123.92 o 
  -1  13  11     1769.56     1780.63    186.66 o 
   1  13  11    10060.60     9898.07    416.16 o 
   3  13  11      947.61     1009.52    199.93 o 
   5  13  11      586.82      949.30    202.90 o 
   7  13  11      959.17      778.93    222.01 o 
   9  13  11       85.21      443.54    232.28 o 
  11  13  11     1472.49     1382.46    465.04 o 
  13  13  11       13.70     -197.74    246.57 o 
 -14  14  11      566.23      284.56    241.59 o 
 -12  14  11    20249.72    20762.11    776.87 o 
 -10  14  11      878.82      703.18    173.17 o 
  -8  14  11    63673.63    60546.64   1829.22 o 
  -6  14  11     4157.13     3761.23    260.18 o 
  -4  14  11    41915.81    40918.40   1253.99 o 
  -2  14  11       30.50       90.79    108.73 o 
   0  14  11    74726.68    72010.38   2108.85 o 
   2  14  11      279.81      444.16    235.10 o 
   4  14  11    52968.05    46744.70   1454.46 o 
   6  14  11     2997.59     2886.00    375.54 o 
   8  14  11    90904.27    84035.16   3518.15 o 
  10  14  11      404.68      447.80    243.01 o 
  12  14  11    29607.29    30023.31   1080.49 o 
  14  14  11      707.67      530.42    305.66 o 
 -15  15  11       37.41     -233.14    368.60 o 
 -13  15  11      183.04      303.44    235.95 o 
 -11  15  11      258.65      142.95    202.41 o 
  -9  15  11     4523.62     4455.10    325.09 o 
  -7  15  11      179.58       37.75    159.54 o 
  -5  15  11      166.93       12.61    148.88 o 
  -3  15  11     8629.46     8269.15    304.62 o 
  -1  15  11     2053.81     1904.30    159.50 o 
   1  15  11       38.44     -151.74    201.88 o 
   3  15  11      412.77      600.46    264.41 o 
   5  15  11     1122.20     1203.06    307.74 o 
   7  15  11     1035.77     1058.11    246.47 o 
   9  15  11      486.44      759.94    251.66 o 
  11  15  11     3601.76     3350.97    351.91 o 
  13  15  11       62.94      468.53    294.03 o 
 -14  16  11     1356.51     1268.45    280.21 o 
 -12  16  11    32517.21    31539.84   1071.93 o 
 -10  16  11     1487.60     1514.31    324.36 o 
  -8  16  11    48880.12    45694.52   1430.93 o 
  -6  16  11     2180.02     1987.96    237.10 o 
  -4  16  11    59587.93    56338.18   2685.48 o 
  -2  16  11      469.49      516.50    127.57 o 
   0  16  11    34502.07    32988.11   1479.23 o 
   2  16  11     2422.07     3198.30    369.34 o 
   4  16  11    42362.55    39082.29   1752.07 o 
   6  16  11      431.22      393.14    327.58 o 
   8  16  11    57116.16    54043.56   1695.71 o 
  10  16  11        8.23      -76.18    235.26 o 
  12  16  11    28890.96    30139.50   1087.55 o 
 -13  17  11     1560.53     1217.62    273.09 o 
 -11  17  11     1385.22     1580.73    355.61 o 
  -9  17  11     5541.85     6390.92    522.53 o 
  -7  17  11      798.94     1051.74    211.92 o 
  -5  17  11     1381.94     1122.75    194.80 o 
  -3  17  11     7101.09     7385.72    301.16 o 
  -1  17  11     1790.00     1933.27    308.41 o 
   1  17  11    16473.38    15073.66    817.90 o 
   3  17  11     3584.38     4184.26    431.26 o 
   5  17  11     4458.20     5056.50    360.45 o 
   7  17  11    12448.06    12208.26    566.32 o 
   9  17  11     1410.53     1134.25    276.00 o 
  11  17  11     5261.68     5130.50    412.69 o 
 -14  18  11      159.93     -210.35    340.60 o 
 -12  18  11    22818.72    21001.77   1135.12 o 
 -10  18  11     2228.88     1742.37    366.71 o 
  -8  18  11    45004.64    42461.77   1878.00 o 
  -6  18  11       69.89       73.40    177.98 o 
  -4  18  11    39701.21    36714.14   1160.88 o 
  -2  18  11       90.58       99.40    154.22 o 
   0  18  11    31325.35    29877.06    957.87 o 
   2  18  11     1303.51      962.64    293.09 o 
   4  18  11    15352.08    14156.72    815.79 o 
   6  18  11      323.75      341.95    216.20 o 
   8  18  11    33875.66    30619.70   1072.15 o 
  10  18  11      219.60      200.58    254.71 o 
  12  18  11    12494.75    12490.80    632.54 o 
 -11  19  11     4886.92     4368.84    480.79 o 
  -9  19  11     7864.04     8498.79    629.49 o 
  -7  19  11     3965.94     4523.68    443.64 o 
  -5  19  11     3203.15     3280.73    274.20 o 
  -3  19  11     2681.60     3043.95    351.75 o 
  -1  19  11     7341.64     7079.21    365.49 o 
   1  19  11    14592.01    14225.02    805.96 o 
   3  19  11    12567.88    12278.78    740.61 o 
   5  19  11     4054.05     4525.70    477.52 o 
   7  19  11    13001.03    14331.22    636.11 o 
   9  19  11     4687.99     5015.65    678.51 o 
  11  19  11     6120.98     6461.09    460.37 o 
 -12  20  11    23416.04    23409.68   1227.11 o 
 -10  20  11        0.97     -285.89    285.89 o 
  -8  20  11    21913.40    20388.23   1063.38 o 
  -6  20  11     1399.01     1799.58    321.75 o 
  -4  20  11    21960.69    21564.17   1060.89 o 
  -2  20  11     2946.59     3507.28    272.19 o 
   0  20  11    11209.66    10580.07    457.01 o 
   2  20  11     6044.34     6389.99    537.55 o 
   4  20  11    27833.36    25081.58   1250.68 o 
   6  20  11       64.98      321.88    486.80 o 
   8  20  11    16612.29    15446.09    749.25 o 
  10  20  11      673.64      141.33    270.60 o 
 -11  21  11    10054.24    10707.88    763.17 o 
  -9  21  11     6262.27     6275.76    561.64 o 
  -7  21  11     4808.81     4699.18    469.07 o 
  -5  21  11    17641.39    16593.47    879.79 o 
  -3  21  11     4909.14     5956.71    500.36 o 
  -1  21  11    13400.31    13021.92    532.50 o 
   1  21  11     8791.76     8326.37    608.71 o 
   3  21  11    11544.95    11010.60    730.74 o 
   5  21  11     9967.30     9989.60    707.16 o 
   7  21  11     4603.10     4824.48    392.32 o 
   9  21  11     5096.88     5116.36    416.42 o 
 -10  22  11      237.49      274.83    339.95 o 
  -8  22  11    18923.58    17137.00    960.68 o 
  -6  22  11      695.11      638.90    286.56 o 
  -4  22  11    10910.67    11094.56    699.40 o 
  -2  22  11     1004.00     1400.70    230.53 o 
   0  22  11     5476.11     6140.94    457.70 o 
   2  22  11      465.47     1019.23    336.05 o 
   4  22  11    10584.45     9230.04    681.78 o 
   6  22  11     2308.09     1985.33    421.43 o 
   8  22  11     7694.59     8211.54    510.52 o 
  -9  23  11     5444.76     5195.74    541.40 o 
  -7  23  11    15639.09    14973.74    872.41 o 
  -5  23  11    29244.15    29614.28   1411.88 o 
  -3  23  11    16280.38    16463.30    903.80 o 
  -1  23  11    11232.64    11032.44    497.73 o 
   1  23  11    10022.51     9010.64    676.53 o 
   3  23  11    12398.07    11502.45    761.40 o 
   5  23  11     6490.28     5959.89    570.77 o 
   7  23  11     5767.54     6027.12    448.40 o 
  -8  24  11     7524.44     8577.73    670.50 o 
  -6  24  11       31.73      -61.87    296.96 o 
  -4  24  11     3616.75     4517.61    489.87 o 
  -2  24  11     1206.76     1208.85    247.95 o 
   0  24  11     2299.07     2672.72    288.90 o 
   2  24  11       72.17      541.83    340.60 o 
   4  24  11      781.65      425.93    341.92 o 
   6  24  11       23.57      343.85    360.79 o 
  -7  25  11    13454.66    12908.77    831.81 o 
  -5  25  11    16802.13    18402.76   1017.88 o 
  -3  25  11     9585.64     9733.44    693.43 o 
  -1  25  11    28160.17    28480.53    977.37 o 
   1  25  11    10056.84    10421.41    748.86 o 
   3  25  11     7544.45     8682.12    687.45 o 
   5  25  11     4813.25     5087.36    573.95 o 
  -6  26  11     1331.60     1478.45    399.90 o 
  -4  26  11      358.28      603.06    343.21 o 
  -2  26  11        2.80     -212.06    212.06 o 
   0  26  11     1502.08     1635.55    277.04 o 
   2  26  11      452.79      383.59    365.36 o 
   4  26  11      477.82      283.95    375.13 o 
  -5  27  11    11186.94    10816.85    778.87 o 
  -3  27  11     6816.81     7842.93    646.36 o 
  -1  27  11    14787.47    14564.43    629.99 o 
   1  27  11    10411.21     9688.18    741.03 o 
  -2  28  11      985.48      362.11    354.95 o 
   0  28  11     3182.03     3713.03    444.90 o 
 -16   0  12     9071.62     9700.99    761.82 o 
 -14   0  12     2810.21     2943.92    310.39 o 
 -12   0  12    76004.80    74698.08   2237.15 o 
 -10   0  12    13686.48    14353.71    772.37 o 
  -8   0  12    61410.78    57606.27   1715.91 o 
  -6   0  12     1340.52     1760.54    271.60 o 
  -4   0  12    97092.79    84530.66   3494.08 o 
  -2   0  12    10402.03    10845.03    595.95 o 
   0   0  12   122379.02   116390.90   4656.67 o 
   2   0  12      168.13      307.39    223.38 o 
   4   0  12   101778.90    96581.80   3945.18 o 
   6   0  12    14218.85    14247.63    826.32 o 
   8   0  12    47146.13    45047.75   2020.06 o 
  10   0  12      161.05      227.94    314.55 o 
  12   0  12    26117.79    27176.27   1405.15 o 
  14   0  12     5194.24     4454.96    585.05 o 
  16   0  12    22947.38    21689.54   1273.36 o 
 -17   1  12       97.70     -239.09    391.72 o 
 -15   1  12     1026.10     1264.53    194.42 o 
 -13   1  12     1695.55     2189.74    192.08 o 
 -11   1  12      116.83       27.67    123.43 o 
  -9   1  12     1537.99     1418.44    136.95 o 
  -7   1  12      277.91      383.05    146.44 o 
  -5   1  12     4203.01     3915.38    247.62 o 
  -3   1  12      934.96     1038.56    158.64 o 
  -1   1  12      947.06     1232.46    168.78 o 
   1   1  12      738.01      781.69    176.02 o 
   3   1  12     3412.74     3534.95    267.81 o 
   5   1  12     1122.81     1287.81    216.69 o 
   7   1  12      742.80      823.19    216.41 o 
   9   1  12       87.24      175.79    206.76 o 
  11   1  12      806.56      888.44    253.86 o 
  13   1  12      566.37      759.58    294.33 o 
  15   1  12      117.53     -129.83    277.67 o 
 -16   2  12    25920.80    27286.11   1800.94 o 
 -14   2  12     9348.05     9926.78    356.23 o 
 -12   2  12    39707.51    41403.14   1351.41 o 
 -10   2  12    14312.42    14145.19    393.65 o 
  -8   2  12    63088.15    59807.89   2124.39 o 
  -6   2  12     7505.21     7201.23    345.85 o 
  -4   2  12    68129.73    64514.17   1915.04 o 
  -2   2  12      385.41      462.51    115.13 o 
   0   2  12   164282.50   150152.14   4209.93 o 
   2   2  12      640.39     1053.63    180.38 o 
   4   2  12    89424.95    90260.09   2617.33 o 
   6   2  12     4443.49     4749.59    328.67 o 
   8   2  12    43758.60    44440.20   2223.75 o 
  10   2  12      724.34      576.80    243.75 o 
  12   2  12    20328.59    19756.40    799.01 o 
  14   2  12     1726.72     1404.49    372.88 o 
  16   2  12    17971.08    19028.74    835.05 o 
 -17   3  12      974.86      452.64    410.31 o 
 -15   3  12     1961.88     2096.16    210.49 o 
 -13   3  12      990.32     1050.72    170.57 o 
 -11   3  12      789.25      814.17    140.84 o 
  -9   3  12      518.71      538.80    116.05 o 
  -7   3  12    23805.72    23469.69    955.61 o 
  -5   3  12     8306.60     8220.99    369.87 o 
  -3   3  12    26536.13    25757.56   1185.52 o 
  -1   3  12     5759.03     6344.89    287.45 o 
   1   3  12     4077.99     4486.15    279.42 o 
   3   3  12     2260.65     2279.07    234.22 o 
   5   3  12      723.96      661.23    204.18 o 
   7   3  12     2656.22     2952.31    284.81 o 
   9   3  12     1026.51     1108.34    250.99 o 
  11   3  12      206.59       54.46    224.70 o 
  13   3  12     7381.22     8887.56    578.31 o 
  15   3  12     2891.26     3549.06    394.13 o 
 -16   4  12    26983.16    27000.03    991.33 o 
 -14   4  12     1537.52     1503.58    190.57 o 
 -12   4  12    48987.94    47724.63   1058.52 o 
 -10   4  12     4601.55     5016.63    254.00 o 
  -8   4  12    43059.80    43147.96   1081.39 o 
  -6   4  12     9024.01     8277.69    738.87 o 
  -4   4  12    48605.15    48541.55   1471.45 o 
  -2   4  12      174.63      463.00    114.82 o 
   0   4  12   101366.09    99482.01   2840.51 o 
   2   4  12    10798.09    11982.32    488.94 o 
   4   4  12    62706.07    59805.82   1794.88 o 
   6   4  12     9213.34     8454.86    429.23 o 
   8   4  12    45806.94    45303.34   1814.65 o 
  10   4  12     3960.80     4344.78    645.93 o 
  12   4  12    24209.99    23064.52   1754.34 o 
  14   4  12     1348.66     1186.52    317.30 o 
 -15   5  12     7832.19     8501.22    539.88 o 
 -13   5  12     2932.63     2980.09    207.13 o 
 -11   5  12    10569.93    10504.46    335.30 o 
  -9   5  12      958.63      920.31    194.80 o 
  -7   5  12    44688.76    40895.28   1024.40 o 
  -5   5  12    20987.92    19984.23   1426.12 o 
  -3   5  12    27982.43    27298.19   1202.96 o 
  -1   5  12     5943.65     6289.38    258.65 o 
   1   5  12    12973.17    12974.30    510.61 o 
   3   5  12    55316.93    55199.88   1661.97 o 
   5   5  12     3833.38     4272.33    637.81 o 
   7   5  12    12035.29    12495.71    552.97 o 
   9   5  12     7840.45     7610.17    504.42 o 
  11   5  12     1895.46     1958.91    293.25 o 
  13   5  12    12056.13    12032.36    922.06 o 
  15   5  12      314.61       22.47    353.30 o 
 -16   6  12    28986.12    29172.24   1051.67 o 
 -14   6  12      181.97      271.32    182.93 o 
 -12   6  12    30301.13    29131.12    700.70 o 
 -10   6  12     6242.00     6208.10    246.54 o 
  -8   6  12    15437.75    14868.10    451.88 o 
  -6   6  12    16499.39    15253.40    444.75 o 
  -4   6  12    24820.78    25286.89   1686.62 o 
  -2   6  12      581.20      831.07    126.14 o 
   0   6  12    52298.54    51271.45   1251.90 o 
   2   6  12      148.28       58.66    155.39 o 
   4   6  12    81741.56    81630.41   2661.31 o 
   6   6  12     5413.99     5484.79    356.51 o 
   8   6  12    39929.73    39098.45   1620.40 o 
  10   6  12     7731.16     8311.10    471.16 o 
  12   6  12    22088.97    21695.80    848.84 o 
  14   6  12     1094.26      527.42    289.59 o 
 -15   7  12    10465.23    10988.64    621.45 o 
 -13   7  12      806.87      407.14    177.62 o 
 -11   7  12    13968.32    14302.94    408.96 o 
  -9   7  12    30106.76    30113.96    799.61 o 
  -7   7  12    38459.06    37086.33    996.77 o 
  -5   7  12     5180.93     5528.86    299.92 o 
  -3   7  12    29990.95    26217.38    847.88 o 
  -1   7  12    15806.72    15094.87    518.38 o 
   1   7  12    47703.48    46459.48   1152.17 o 
   3   7  12      575.60      914.34    189.63 o 
   5   7  12    30461.06    27572.50    937.18 o 
   7   7  12    29165.43    28087.36    969.68 o 
   9   7  12    18876.49    18656.95   1370.88 o 
  11   7  12     1026.91     1007.84    268.44 o 
  13   7  12     7991.80     8099.40    504.30 o 
  15   7  12    14502.12    13240.48    667.47 o 
 -16   8  12    16773.07    16455.93    721.82 o 
 -14   8  12      262.70      391.25    233.80 o 
 -12   8  12    18192.36    18543.84    581.57 o 
 -10   8  12      700.33      724.29    152.41 o 
  -8   8  12    19472.92    19398.89    556.11 o 
  -6   8  12      164.80       36.17    119.66 o 
  -4   8  12    26144.33    24404.32   1150.61 o 
  -2   8  12      431.18      414.19    121.97 o 
   0   8  12     9707.12     9391.66    331.47 o 
   2   8  12    16026.56    15936.53    597.82 o 
   4   8  12    36094.00    36365.26   1682.77 o 
   6   8  12     5104.85     5709.03    670.13 o 
   8   8  12    13096.66    13711.33   1043.22 o 
  10   8  12     4014.83     3874.69    533.87 o 
  12   8  12    26474.56    25409.50    948.51 o 
  14   8  12      870.23      714.66    289.89 o 
 -15   9  12    12604.42    13087.56    709.88 o 
 -13   9  12     3863.04     4078.98    280.20 o 
 -11   9  12    26163.41    25506.43    892.77 o 
  -9   9  12     9251.18     9099.39    340.89 o 
  -7   9  12    28504.04    26377.78    716.31 o 
  -5   9  12    22408.62    20952.23    571.78 o 
  -3   9  12    64841.23    61811.89   1835.17 o 
  -1   9  12     5325.83     5762.96    501.65 o 
   1   9  12    40894.88    38590.11    981.06 o 
   3   9  12    25841.92    23955.79   1862.89 o 
   5   9  12    37705.01    36354.40   1178.89 o 
   7   9  12    16530.01    16442.65    665.92 o 
   9   9  12    18852.33    17519.94    712.47 o 
  11   9  12    11916.69    12236.27    597.32 o 
  13   9  12    17319.65    16284.20   1485.51 o 
  15   9  12     2684.45     3062.72    529.56 o 
 -16  10  12    13011.07    13451.13    917.17 o 
 -14  10  12       21.19     -204.51    223.77 o 
 -12  10  12     5876.62     6034.84    314.43 o 
 -10  10  12     1895.64     1232.65    242.95 o 
  -8  10  12     4968.75     5072.30    452.39 o 
  -6  10  12     2299.96     2557.19    171.98 o 
  -4  10  12     2270.08     1946.34    293.78 o 
  -2  10  12     1988.74     1990.66    245.82 o 
   0  10  12     4026.74     4324.06    322.79 o 
   2  10  12     3402.39     3409.90    211.78 o 
   4  10  12    21502.02    19631.89    720.09 o 
   6  10  12     4391.04     4162.09    324.03 o 
   8  10  12     4740.27     4753.39    363.86 o 
  10  10  12      280.92      275.68    235.48 o 
  12  10  12     5754.26     5534.87    424.76 o 
  14  10  12      470.61      421.83    288.49 o 
 -15  11  12    15955.99    16072.57    697.71 o 
 -13  11  12     5525.11     5423.67    665.85 o 
 -11  11  12    27110.29    27425.96   1495.36 o 
  -9  11  12    40110.81    35951.71   1311.98 o 
  -7  11  12    20623.47    20669.54    582.68 o 
  -5  11  12    28343.95    26692.23    704.96 o 
  -3  11  12    67287.02    65787.96   2201.57 o 
  -1  11  12     3348.63     3738.83    205.08 o 
   1  11  12    41960.46    40209.11   1019.84 o 
   3  11  12     7538.29     7730.43    326.03 o 
   5  11  12    34115.90    34013.04   1120.72 o 
   7  11  12    14225.69    14204.39    681.09 o 
   9  11  12    41280.29    39148.65   1297.55 o 
  11  11  12    29584.44    29205.41   1051.74 o 
  13  11  12    20623.70    21025.47   1247.78 o 
 -14  12  12     1284.32     1213.81    287.87 o 
 -12  12  12     2511.79     2324.58    647.79 o 
 -10  12  12      759.84      623.77    199.60 o 
  -8  12  12     2823.18     2754.69    249.39 o 
  -6  12  12        5.66      -40.67    113.48 o 
  -4  12  12     1124.46      907.65    245.87 o 
  -2  12  12     1470.70     1586.25    157.07 o 
   0  12  12      780.43      846.38    169.70 o 
   2  12  12      713.30      560.77    150.59 o 
   4  12  12     5492.69     6486.49    387.11 o 
   6  12  12      398.95      506.44    209.24 o 
   8  12  12      778.54      643.56    311.96 o 
  10  12  12     1132.59      519.62    260.95 o 
  12  12  12      108.44      212.14    267.15 o 
  14  12  12       18.62      539.23    420.05 o 
 -13  13  12    15043.22    15536.39    907.58 o 
 -11  13  12    13996.95    12662.96    559.00 o 
  -9  13  12    21549.55    22481.47    796.71 o 
  -7  13  12    24805.82    24192.50   1214.98 o 
  -5  13  12     6086.11     6308.68    273.33 o 
  -3  13  12    57586.71    59084.40   2521.79 o 
  -1  13  12     8388.13     8328.25    325.66 o 
   1  13  12    32162.42    31458.15    830.32 o 
   3  13  12     5831.56     6013.29    365.04 o 
   5  13  12    39095.88    37375.63   1754.83 o 
   7  13  12    12931.33    12910.46    576.88 o 
   9  13  12    52788.51    52952.46   2356.06 o 
  11  13  12    18206.28    18127.06   1945.44 o 
  13  13  12    24147.17    24097.90    943.15 o 
 -14  14  12     1145.06      988.66    349.09 o 
 -12  14  12       23.80      -47.54    276.78 o 
 -10  14  12       85.89      -31.99    186.58 o 
  -8  14  12       25.00      -86.43    263.75 o 
  -6  14  12      162.08      156.26    160.50 o 
  -4  14  12     1472.85     1727.24    196.88 o 
  -2  14  12       87.40      203.75    149.41 o 
   0  14  12     2253.66     2383.91    638.68 o 
   2  14  12      218.56      258.09    189.65 o 
   4  14  12       65.67       53.43    193.19 o 
   6  14  12        1.38     -103.51    199.86 o 
   8  14  12      780.29      749.72    245.38 o 
  10  14  12       77.27      276.01    242.00 o 
  12  14  12     5422.98     6464.42    467.88 o 
 -13  15  12     9516.99     8549.75    671.91 o 
 -11  15  12    22846.87    22462.79   1150.21 o 
  -9  15  12    15784.43    16044.24    747.95 o 
  -7  15  12    40788.30    40236.48   1269.68 o 
  -5  15  12     7816.63     7939.67    768.02 o 
  -3  15  12    47856.92    45722.71   2448.34 o 
  -1  15  12    17527.00    17413.55    629.25 o 
   1  15  12    23704.13    23157.45   1121.94 o 
   3  15  12     8032.85     7273.39    408.78 o 
   5  15  12    18946.34    17550.71    690.66 o 
   7  15  12    13012.98    12368.82    571.44 o 
   9  15  12    37892.66    35763.15   1553.40 o 
  11  15  12    10996.02    10230.91    565.72 o 
 -12  16  12     2069.14     2145.52    412.30 o 
 -10  16  12      641.14      705.58    230.29 o 
  -8  16  12     3313.09     2958.37    282.32 o 
  -6  16  12      939.49      865.73    196.92 o 
  -4  16  12      837.41      969.40    273.54 o 
  -2  16  12       90.00      205.44    163.16 o 
   0  16  12     1053.62     1290.23    290.48 o 
   2  16  12    10480.45    11194.29    696.18 o 
   4  16  12     9924.87     9499.46    483.66 o 
   6  16  12       54.01     -184.29    232.17 o 
   8  16  12     4364.97     4321.72    370.66 o 
  10  16  12       32.03      798.39    343.53 o 
  12  16  12     2636.09     3125.24    366.71 o 
 -13  17  12     3247.10     3692.10    500.92 o 
 -11  17  12     9441.09     8871.12    667.35 o 
  -9  17  12     9902.53    10661.04    508.71 o 
  -7  17  12    36202.37    35051.18   1142.77 o 
  -5  17  12    12059.18    11686.93    648.33 o 
  -3  17  12    37549.55    33643.57   1554.44 o 
  -1  17  12    13165.79    14059.81    781.75 o 
   1  17  12    42937.20    40475.99   1795.78 o 
   3  17  12     9400.24    10080.05    497.64 o 
   5  17  12    17510.72    17891.18    714.16 o 
   7  17  12    14716.84    13495.17    614.59 o 
   9  17  12    18269.26    18205.54    757.90 o 
  11  17  12     6275.60     5219.90    431.23 o 
 -12  18  12     4210.82     4189.43    492.49 o 
 -10  18  12      462.15      166.07    299.58 o 
  -8  18  12    17705.90    17984.94    709.31 o 
  -6  18  12       26.70     -199.28    199.28 o 
  -4  18  12     2577.05     2634.10    250.40 o 
  -2  18  12      120.27      152.39    246.17 o 
   0  18  12     8670.70     9528.96    639.35 o 
   2  18  12     4812.85     5860.32    511.43 o 
   4  18  12     7345.98     7784.96    448.32 o 
   6  18  12       46.47       90.14    219.07 o 
   8  18  12    10314.88    10598.96    559.29 o 
  10  18  12      729.13      683.14    295.96 o 
 -11  19  12    12850.14    11259.08    768.55 o 
  -9  19  12     4190.26     4526.93    492.50 o 
  -7  19  12    28162.75    26874.03    943.58 o 
  -5  19  12    14989.11    14615.52    587.02 o 
  -1  19  12     2807.50     2537.83    365.43 o 
   1  19  12    14318.99    14359.08    820.91 o 
   3  19  12     8359.62     8223.74    609.34 o 
   5  19  12    11576.93    10930.01    538.82 o 
   7  19  12     9931.63    10327.63    590.81 o 
   9  19  12     6882.53     7301.63    479.66 o 
 -10  20  12     1131.65     1113.06    381.66 o 
  -8  20  12     8668.05     9210.19    672.53 o 
  -6  20  12      469.33      290.27    208.39 o 
  -4  20  12    21553.06    22393.49   1103.85 o 
  -2  20  12     2008.76     1602.96    336.75 o 
   0  20  12    15223.67    15549.23    868.56 o 
   2  20  12     2111.59     2124.71    384.95 o 
   4  20  12    21704.10    22399.18   1163.86 o 
   6  20  12     1491.13     2323.67    307.48 o 
   8  20  12     7531.19     7545.63    483.51 o 
  -9  21  12     3084.56     3044.60    440.34 o 
  -7  21  12    14865.25    14511.46    844.99 o 
  -5  21  12     8971.04     7632.78    577.41 o 
  -1  21  12      203.00      327.58    297.62 o 
   1  21  12    17533.74    17688.88    971.74 o 
   3  21  12     5080.59     4478.45    493.84 o 
   5  21  12     4372.39     4606.92    387.98 o 
   7  21  12     5425.86     5278.37    411.16 o 
 -10  22  12     1610.16     1102.68    381.02 o 
  -8  22  12    16570.32    16193.84    930.49 o 
  -6  22  12      582.72      623.91    298.28 o 
  -4  22  12    26640.29    28352.88   1361.36 o 
   0  22  12    33001.84    31628.41   1504.44 o 
   2  22  12      205.02     -253.34    305.44 o 
   4  22  12    14046.78    13478.56    861.24 o 
   6  22  12     1814.79     1966.76    316.49 o 
  -9  23  12     1830.37     1534.52    394.05 o 
  -7  23  12     4380.54     4417.51    483.38 o 
  -5  23  12     5568.76     5961.39    536.20 o 
  -3  23  12     5423.01     6575.08    558.35 o 
  -1  23  12     1586.38     1727.95    376.46 o 
   1  23  12     6203.30     6573.55    595.52 o 
   3  23  12      280.29      479.32    347.77 o 
   5  23  12     1631.47     1351.49    407.73 o 
  -8  24  12    10202.91     9907.56    716.90 o 
  -6  24  12     3004.58     2901.92    441.64 o 
  -4  24  12    26842.04    30116.41   1453.94 o 
   0  24  12    28508.51    26240.19   1319.06 o 
   2  24  12      602.71      770.45    379.69 o 
   4  24  12    15768.56    14777.33    918.04 o 
  -7  25  12     1079.47      816.07    370.58 o 
  -5  25  12      976.52      892.91    371.88 o 
  -3  25  12     1380.93     1097.45    381.01 o 
  -1  25  12      813.64     1159.27    384.91 o 
   1  25  12     1717.55     2116.80    440.29 o 
   3  25  12      300.09      890.26    362.75 o 
  -4  26  12    15003.49    14831.48    906.23 o 
   0  26  12    21955.28    21892.74   1188.50 o 
   2  26  12      656.20     1259.55    401.83 o 
  -1  27  12      349.04     1344.84    401.17 o 
 -15   1  13    16328.06    17701.71    517.41 o 
 -13   1  13     4306.60     4363.57    244.38 o 
 -11   1  13    55423.89    56240.15   1741.80 o 
  -9   1  13     1162.51     1291.49    204.84 o 
  -7   1  13    89562.13    87103.78   2568.90 o 
  -5   1  13     1682.55     1860.95    406.44 o 
  -3   1  13    52675.85    52383.06   1585.76 o 
  -1   1  13      264.40      348.16    152.65 o 
   1   1  13    87096.59    86304.49   2493.29 o 
   3   1  13    20629.58    20086.37    717.11 o 
   5   1  13   115531.04   109997.77   3177.90 o 
   7   1  13    21159.14    21667.04    801.24 o 
   9   1  13    35350.83    35887.79   1204.69 o 
  11   1  13     1404.09     1575.51    369.62 o 
  13   1  13    26546.42    26194.29   1002.25 o 
  15   1  13     3957.96     3929.42    427.58 o 
 -16   2  13      117.17      -46.96    331.48 o 
 -14   2  13      435.46      614.66    173.40 o 
 -12   2  13     1745.63     1652.44    206.04 o 
 -10   2  13       46.81       31.86    171.02 o 
  -8   2  13      891.42     1063.48    193.10 o 
  -6   2  13     4278.60     4022.44    266.97 o 
  -4   2  13     7499.76     7350.02    553.33 o 
  -2   2  13    10931.62    11199.93    363.69 o 
   0   2  13    14868.83    14548.23    549.91 o 
   2   2  13       30.31      -33.28    157.17 o 
   4   2  13     8410.00     8380.05    429.25 o 
   6   2  13     3695.56     3562.97    310.23 o 
   8   2  13     1862.75     1786.14    280.08 o 
  10   2  13      321.26      116.47    245.20 o 
  12   2  13     2767.31     2916.20    530.23 o 
  14   2  13       87.47      111.28    302.39 o 
 -15   3  13    18882.44    20415.39    572.52 o 
 -13   3  13     4124.36     4086.95    275.57 o 
 -11   3  13    37643.60    37753.96    995.32 o 
  -9   3  13     1591.95     1463.26    210.00 o 
  -7   3  13    62555.99    61299.61   1848.47 o 
  -5   3  13     3269.98     3683.66    263.19 o 
  -3   3  13    67759.16    65063.27   1937.87 o 
  -1   3  13     8363.19     8138.36    303.35 o 
   1   3  13    78600.19    74923.30   4018.10 o 
   3   3  13    16310.40    17017.93    639.45 o 
   5   3  13    63099.44    60526.06   1834.20 o 
   7   3  13     4479.88     5516.59    490.26 o 
   9   3  13    34527.13    36424.02   1220.78 o 
  11   3  13      308.98      181.11    476.39 o 
  13   3  13    17143.96    16970.20    753.68 o 
 -16   4  13     2753.71     3038.78    351.49 o 
 -14   4  13     1626.86     2402.68    365.72 o 
 -12   4  13     4481.17     4303.91    280.49 o 
 -10   4  13     4810.58     5100.45    324.93 o 
  -8   4  13     2544.06     2355.31    269.03 o 
  -6   4  13     6048.77     5987.67    325.03 o 
  -4   4  13     6173.73     6350.33    627.21 o 
  -2   4  13    23325.05    22860.66    891.58 o 
   0   4  13    52350.41    49638.54   1495.99 o 
   2   4  13     1057.87      962.92    192.16 o 
   4   4  13     1972.38     2552.13    262.29 o 
   6   4  13    10291.26    10149.57    491.59 o 
   8   4  13    18112.86    17066.31    692.68 o 
  10   4  13      768.97      732.08    319.45 o 
  12   4  13     4798.64     5391.38    427.02 o 
  14   4  13      399.17      480.69    294.34 o 
 -15   5  13    27808.14    29444.95    860.18 o 
 -13   5  13     4441.08     4921.84    294.09 o 
 -11   5  13    32773.76    32884.29    883.47 o 
  -9   5  13     9025.05     8805.16    416.61 o 
  -7   5  13    57466.43    55013.91   2386.77 o 
  -5   5  13      134.90       88.50    140.34 o 
  -3   5  13    36373.54    39954.25   1760.39 o 
  -1   5  13     9562.46    10225.94    351.45 o 
   1   5  13    32925.67    30788.42    994.71 o 
   3   5  13     1085.36     1330.70    215.91 o 
   5   5  13    32191.04    32047.10   1068.79 o 
   7   5  13     2465.98     2539.49    349.47 o 
   9   5  13    62245.16    61442.25   1901.95 o 
  11   5  13      325.90      124.41    248.21 o 
  13   5  13    16070.10    15224.23    703.34 o 
 -16   6  13     6188.94     7126.48    674.34 o 
 -14   6  13     9263.46     9943.82    523.03 o 
 -12   6  13     5926.40     6876.68    325.07 o 
 -10   6  13      370.60      485.73    152.49 o 
  -8   6  13     9167.21     9301.34    590.19 o 
  -6   6  13    15352.34    14843.92    621.23 o 
  -4   6  13    19570.89    19662.75    683.71 o 
  -2   6  13     8368.25     8796.76    320.88 o 
   0   6  13    42266.19    42538.89   1303.22 o 
   2   6  13    19008.60    18832.47    685.45 o 
   4   6  13    30062.25    30194.68   1792.96 o 
   6   6  13     1154.73     1008.88    392.09 o 
   8   6  13    24177.77    23234.87   1638.45 o 
  10   6  13     2565.71     3063.13    331.79 o 
  12   6  13    10621.50    10958.63    678.51 o 
  14   6  13      324.03      479.16    294.03 o 
 -15   7  13    15978.83    16876.22   1002.15 o 
 -13   7  13     4022.15     4309.75    350.54 o 
 -11   7  13    32324.84    31933.69    864.47 o 
  -9   7  13      535.71      543.86    188.50 o 
  -7   7  13    12536.60    11849.22    488.55 o 
  -5   7  13      352.27      182.76    150.07 o 
  -3   7  13    27487.01    23541.18   1122.59 o 
  -1   7  13     8858.71     8446.25    316.67 o 
   1   7  13    12326.78    12008.30    448.32 o 
   3   7  13    10337.99    10818.64    486.60 o 
   5   7  13    29849.48    29723.66   1006.70 o 
   7   7  13      547.08      489.00    289.16 o 
   9   7  13    44706.39    45661.00   1859.88 o 
  11   7  13     1033.89     1036.51    281.84 o 
  13   7  13    10658.09    11305.70    636.13 o 
 -14   8  13     3676.02     4230.90    555.01 o 
 -12   8  13    11300.32    11166.09    671.39 o 
 -10   8  13     4440.74     4269.44    314.73 o 
  -8   8  13    58331.41    57841.18   1764.29 o 
  -6   8  13     5653.92     4949.88    632.37 o 
  -4   8  13    54566.70    51115.25   2707.01 o 
  -2   8  13    18885.90    18185.83    524.83 o 
   0   8  13    26985.50    26215.25    706.42 o 
   2   8  13    18884.55    18891.83    555.78 o 
   4   8  13    20204.23    20712.20    758.53 o 
   6   8  13     3088.88     3684.14    430.26 o 
   8   8  13    17044.14    17066.93    706.03 o 
  10   8  13     2580.55     2993.25    540.64 o 
  12   8  13    17246.19    17036.54    738.47 o 
  14   8  13     6933.16     6744.49    488.60 o 
 -15   9  13     7729.72     8314.57    688.10 o 
 -13   9  13      545.34      253.74    252.04 o 
 -11   9  13    31313.75    32057.14   1076.58 o 
  -9   9  13    10196.88     9317.97    350.67 o 
  -7   9  13     6864.68     6629.91    351.59 o 
  -5   9  13      766.04      681.80    170.15 o 
  -3   9  13    13694.68    12064.80    682.77 o 
  -1   9  13     6929.44     6825.76    284.50 o 
   1   9  13     3690.12     3867.31    220.98 o 
   3   9  13      491.25      800.49    205.48 o 
   5   9  13    17392.72    17847.16    694.71 o 
   7   9  13     5011.40     4466.32    712.12 o 
   9   9  13     9729.86     9803.53    529.17 o 
  11   9  13      786.69     1333.18    300.13 o 
  13   9  13     5675.49     5306.68    439.68 o 
 -14  10  13     7277.24     6504.24    598.17 o 
 -12  10  13    19855.50    19491.16   1029.93 o 
 -10  10  13    11522.32    11159.84    992.79 o 
  -8  10  13    43579.48    41075.54   2118.13 o 
  -6  10  13     4915.49     5259.23    304.35 o 
  -4  10  13    38591.49    35514.37   1609.92 o 
  -2  10  13     5960.34     6290.07    275.48 o 
   0  10  13    17142.60    17314.34    517.41 o 
   2  10  13    27721.61    27062.80    738.40 o 
   4  10  13    35110.30    31347.13   1187.20 o 
   6  10  13     4515.85     4803.85    353.07 o 
   8  10  13    29569.32    29070.51   1028.66 o 
  10  10  13     6911.40     6699.67    598.17 o 
  12  10  13    30963.44    29293.51   1071.12 o 
 -15  11  13      129.38      -23.44    348.42 o 
 -13  11  13      559.42       78.69    223.85 o 
 -11  11  13     7663.18     7790.36    428.93 o 
  -9  11  13       19.49      169.39    177.21 o 
  -7  11  13     7576.86     7952.97    393.55 o 
  -5  11  13       15.81       -6.70    144.74 o 
  -3  11  13      926.82      840.82    251.40 o 
  -1  11  13      549.26      570.61    141.62 o 
   1  11  13     2237.15     2187.82    187.21 o 
   3  11  13      862.40      977.67    167.90 o 
   5  11  13     9029.63     9363.31    825.47 o 
   7  11  13     1182.85     1480.70    266.59 o 
   9  11  13     9627.01     9480.18    525.73 o 
  11  11  13      314.10       84.55    266.51 o 
  13  11  13     2853.67     2349.59    349.54 o 
 -14  12  13     6796.43     7635.07    639.84 o 
 -12  12  13    20877.19    21385.38    813.27 o 
 -10  12  13    13451.79    13505.18    573.64 o 
  -8  12  13    28770.85    27604.13   1090.91 o 
  -6  12  13     2434.37     2372.63    493.75 o 
  -4  12  13    61852.92    58393.96   2516.37 o 
  -2  12  13    15064.97    13169.35    966.18 o 
   0  12  13    28099.41    27537.45   1096.67 o 
   2  12  13    19537.34    19217.67    576.40 o 
   4  12  13    40408.99    37732.64   1465.77 o 
   6  12  13    16159.42    15541.78   1042.80 o 
   8  12  13    11238.85    11203.67    557.49 o 
  10  12  13     4692.12     5305.08    427.63 o 
  12  12  13    29429.63    29521.57   1092.35 o 
 -13  13  13      150.24       59.26    315.85 o 
 -11  13  13      495.79      273.43    215.71 o 
  -9  13  13      324.22      149.21    197.50 o 
  -7  13  13     7923.59     8018.33    594.99 o 
  -5  13  13      143.73      126.51    203.19 o 
  -3  13  13     1021.66      984.76    274.85 o 
  -1  13  13      398.90      418.12    140.91 o 
   1  13  13     2697.07     2675.86    311.04 o 
   3  13  13       41.11       89.41    187.73 o 
   5  13  13       28.96       64.56    206.99 o 
   7  13  13     1806.72     1597.89    277.81 o 
   9  13  13      207.08     -259.20    259.20 o 
  11  13  13     1009.91      911.13    292.59 o 
 -14  14  13    10641.11    11588.06    812.73 o 
 -12  14  13    13065.34    12668.84    802.48 o 
 -10  14  13     5139.96     4700.15    349.71 o 
  -8  14  13    32197.17    31842.56   1055.32 o 
  -6  14  13    10384.08     9497.75    649.22 o 
  -4  14  13    50792.30    45847.19   2030.62 o 
  -2  14  13     6252.54     6139.49    359.63 o 
   0  14  13    43871.11    41193.14   1060.26 o 
   2  14  13    16040.68    15290.93    622.38 o 
   4  14  13    21241.27    19581.60    748.92 o 
   6  14  13     6768.03     7334.74    437.40 o 
   8  14  13    28988.70    28344.01   1018.11 o 
  10  14  13    16265.34    15651.25    704.83 o 
  12  14  13    23161.36    22268.93    895.83 o 
 -13  15  13       55.82      126.99    316.50 o 
 -11  15  13      756.26      910.89    257.13 o 
  -9  15  13     2145.06     2309.97    275.31 o 
  -7  15  13      121.59      103.58    186.98 o 
  -5  15  13       40.81      125.04    268.31 o 
  -3  15  13     3033.55     2132.73    326.36 o 
  -1  15  13      398.93      452.33    152.64 o 
   1  15  13     1101.47     1145.70    228.81 o 
   3  15  13      968.35      932.12    226.67 o 
   5  15  13      275.53      421.57    228.98 o 
   7  15  13      403.45      511.64    250.23 o 
   9  15  13     1769.77     1657.19    410.66 o 
  11  15  13     1235.19      997.19    316.37 o 
 -12  16  13    16193.08    15680.02    931.75 o 
 -10  16  13     1353.86     1153.60    252.12 o 
  -8  16  13    23143.08    23199.21    885.39 o 
  -6  16  13     7451.19     7208.50    578.01 o 
  -4  16  13    49940.14    47742.36   2126.29 o 
  -2  16  13    16353.19    15990.57    872.60 o 
   0  16  13    36566.12    36239.56   1182.90 o 
   2  16  13    17115.90    16642.90    676.01 o 
   4  16  13     9903.19    10169.65    508.76 o 
   6  16  13     4758.60     5014.55    486.99 o 
   8  16  13    19896.83    19318.29    786.85 o 
  10  16  13     4127.53     4476.42    410.33 o 
 -11  17  13    10410.94    11296.81    763.85 o 
  -9  17  13     1493.04     1623.21    269.94 o 
  -7  17  13     1777.22     2011.84    256.36 o 
  -5  17  13     2288.35     1840.10    357.60 o 
  -3  17  13     1583.02     1501.31    323.06 o 
  -1  17  13     1409.69     1413.36    314.59 o 
   1  17  13     2810.83     3760.26    322.92 o 
   3  17  13      128.42      333.99    366.98 o 
   5  17  13     5162.26     5211.27    380.97 o 
   7  17  13      191.38      464.62    260.41 o 
   9  17  13     5414.52     5907.00    445.64 o 
 -12  18  13     5885.58     5666.27    577.25 o 
 -10  18  13     5277.28     6290.23    558.99 o 
  -8  18  13    10091.70    10708.06   1146.77 o 
  -6  18  13     5570.87     5909.40    550.55 o 
  -4  18  13    22885.82    21255.11   1107.91 o 
   0  18  13    36152.76    34986.12   1601.06 o 
   2  18  13     4618.46     5602.77    385.50 o 
   4  18  13    14556.90    15306.96    658.31 o 
   6  18  13     4942.95     5281.27    397.74 o 
   8  18  13    22284.76    22211.10   1223.17 o 
 -11  19  13     7290.49     7518.69    635.30 o 
  -9  19  13     3255.65     2637.52    419.50 o 
  -7  19  13    22039.62    22491.47    824.72 o 
  -1  19  13      995.80     1099.38    322.39 o 
   1  19  13    14426.82    14882.22    860.01 o 
   3  19  13       87.06      159.08    218.63 o 
   5  19  13     5173.54     4723.21    383.15 o 
   7  19  13     1133.89      826.07    285.92 o 
   9  19  13     8205.42     8160.35    520.88 o 
 -10  20  13     4160.97     5039.53    545.25 o 
  -8  20  13     8876.94     7657.90    608.67 o 
   0  20  13    11001.76    11466.83    733.30 o 
   2  20  13     6826.29     7598.92    611.85 o 
   4  20  13    12408.29    12130.39    625.48 o 
   6  20  13     4044.89     4501.00    396.98 o 
   8  20  13     8026.59     8953.10    537.95 o 
  -9  21  13       56.25       74.89    321.71 o 
  -7  21  13    14090.15    13178.96    794.06 o 
  -1  21  13      408.84      347.12    302.84 o 
   1  21  13    13997.71    13715.36    831.25 o 
   3  21  13     4109.00     3241.61    469.69 o 
   5  21  13    18535.95    17492.16    739.45 o 
   7  21  13     2236.41     1647.11    352.05 o 
  -8  22  13     4143.84     3398.55    454.05 o 
   0  22  13    11275.67    12611.94    809.55 o 
   2  22  13     5545.72     5162.64    540.76 o 
   4  22  13     3647.57     3453.46    363.43 o 
   6  22  13      921.82      917.52    285.74 o 
  -7  23  13    14983.89    14256.47    858.63 o 
  -1  23  13     3016.28     3469.30    456.62 o 
   1  23  13    21918.44    22101.13   1181.38 o 
   3  23  13     6011.13     7128.45    630.03 o 
   5  23  13    20914.29    20218.03   1196.89 o 
   0  24  13     2161.92     2822.27    451.38 o 
   2  24  13     4147.60     5091.66    562.85 o 
   4  24  13     1287.98     1382.71    438.32 o 
   1  25  13    19784.92    19485.03   1099.60 o 
   0  26  13       47.81      145.88    382.93 o 
 -14   0  14     6787.81     8530.45    688.07 o 
 -12   0  14    25638.18    26688.99   1341.07 o 
 -10   0  14    27917.86    28048.66   1357.16 o 
  -8   0  14    40247.43    38611.20   1749.05 o 
  -6   0  14    28931.76    28482.39   1338.05 o 
  -4   0  14    20673.42    20149.90   1003.64 o 
  -2   0  14    95753.34   103099.90   4254.68 o 
   0   0  14    17274.99    16844.98    870.27 o 
   2   0  14    22412.74    22742.34   1120.67 o 
   4   0  14    41335.47    41644.33   1869.30 o 
   8   0  14    41076.55    39860.11   1862.03 o 
  10   0  14     5518.31     6522.51    639.16 o 
  12   0  14    18910.69    20109.96   1185.70 o 
  14   0  14     8723.66     7815.35    768.96 o 
 -15   1  14      676.86     1119.32    279.24 o 
 -13   1  14      111.60      -65.81    221.84 o 
 -11   1  14      591.84      560.75    209.66 o 
  -9   1  14     1074.18      876.56    206.10 o 
  -7   1  14      101.22      179.23    167.50 o 
  -5   1  14      735.74      573.91    171.27 o 
  -3   1  14      566.61      577.41    168.67 o 
  -1   1  14      185.69      169.81    154.95 o 
   1   1  14     1126.01     1307.43    206.27 o 
   3   1  14      988.26     1174.90    213.15 o 
   5   1  14     4626.08     4666.01    353.12 o 
   7   1  14        0.01       61.12    211.18 o 
   9   1  14     2475.75     2474.31    317.37 o 
  11   1  14      164.71     -185.61    262.95 o 
  13   1  14     1571.98     1811.95    348.83 o 
 -14   2  14    13986.81    14880.14    662.21 o 
 -12   2  14    20662.21    22399.22    829.78 o 
 -10   2  14    12170.60    12170.40    525.44 o 
  -8   2  14    26650.54    25139.31    863.19 o 
  -6   2  14    46711.40    44568.51   1960.71 o 
  -4   2  14    11253.78    12341.97    500.36 o 
  -2   2  14    29578.00    27612.81   1290.01 o 
   0   2  14    21381.73    22123.14    778.60 o 
   2   2  14    25848.71    25894.18    877.97 o 
   4   2  14    39767.34    42600.68   2454.08 o 
   6   2  14    36861.99    36431.14   1203.85 o 
   8   2  14    49337.52    50534.86   1607.98 o 
  10   2  14    28458.88    28524.59   1034.13 o 
  12   2  14    14674.63    15844.17    723.07 o 
 -15   3  14     3562.39     3761.43    369.92 o 
 -13   3  14     1395.71     1912.09    415.86 o 
 -11   3  14      515.78      484.23    208.54 o 
  -9   3  14     1737.15     1817.56    245.88 o 
  -7   3  14     3344.20     3892.28    283.04 o 
  -5   3  14      204.14      233.15    159.76 o 
  -3   3  14    16115.09    16655.89   1278.47 o 
  -1   3  14     1182.05     1282.60    181.50 o 
   1   3  14    16126.93    16952.96    629.56 o 
   3   3  14       31.42      192.18    298.59 o 
   5   3  14    12091.96    13202.04    577.64 o 
   7   3  14      475.17      800.62    236.45 o 
   9   3  14      798.66      700.27    262.72 o 
  11   3  14       45.94     -127.26    261.74 o 
  13   3  14     5909.49     6016.51    482.64 o 
 -14   4  14     6483.62     7380.77    457.78 o 
 -12   4  14    15274.29    17026.81    684.85 o 
 -10   4  14    19952.33    18753.27    703.28 o 
  -8   4  14    19922.45    20130.09    726.11 o 
  -6   4  14    38570.55    41800.40   1314.81 o 
  -4   4  14    16351.54    15659.80    588.46 o 
  -2   4  14    40741.13    34921.97   1573.21 o 
   0   4  14    23475.50    23007.98    640.16 o 
   2   4  14    14528.82    14494.79    630.65 o 
   4   4  14    28474.41    29364.40    991.55 o 
   6   4  14    17221.82    17013.66    681.44 o 
   8   4  14    24895.23    22983.29    866.16 o 
  10   4  14    21882.71    24214.43    924.40 o 
  12   4  14    11087.49    10680.34    596.64 o 
 -13   5  14     1883.99     2236.33    287.74 o 
 -11   5  14     5225.70     5488.73    360.26 o 
  -9   5  14      282.32      308.63    183.57 o 
  -7   5  14    10593.34     9636.66    752.25 o 
  -5   5  14       37.12      -17.24    147.22 o 
  -3   5  14    12360.91    11897.50    693.75 o 
  -1   5  14     2159.72     2341.61    186.70 o 
   1   5  14    30344.80    30123.61    987.54 o 
   3   5  14     6407.56     6995.49    393.79 o 
   5   5  14    23555.95    24194.10    867.23 o 
   7   5  14      332.46      157.75    223.63 o 
   9   5  14    11065.31    10934.65   1187.98 o 
  11   5  14       78.15     -239.49    260.37 o 
  13   5  14    11887.93    10768.51    610.18 o 
 -14   6  14     8667.98     8640.43    703.15 o 
 -12   6  14     8637.35     8634.23    473.65 o 
 -10   6  14     6761.56     7070.19    460.03 o 
  -8   6  14    40149.52    36695.99   1745.63 o 
  -6   6  14    28779.29    29956.28   1125.39 o 
  -4   6  14    13657.20    13341.68    526.07 o 
  -2   6  14    19308.70    17730.77    909.54 o 
   0   6  14    16510.58    16668.36    691.01 o 
   2   6  14    17836.39    18651.36    693.39 o 
   4   6  14     8536.03     8259.26    436.36 o 
   6   6  14     4689.72     4482.52    350.32 o 
   8   6  14    11628.92    11406.29   1120.59 o 
  10   6  14    19264.98    18699.00    991.10 o 
  12   6  14     9404.92    10084.12    578.56 o 
 -13   7  14     1822.31     2090.77    427.92 o 
 -11   7  14    12698.18    12101.35    542.34 o 
  -9   7  14     2650.12     2932.91    761.79 o 
  -7   7  14    23451.23    23821.56    824.61 o 
  -5   7  14      621.56      451.28    172.51 o 
  -3   7  14    30344.17    27866.53   1310.84 o 
  -1   7  14       31.09      -70.42    125.29 o 
   1   7  14    64626.50    62149.03   1930.68 o 
   3   7  14      865.04      884.49    221.15 o 
   5   7  14    25712.36    25474.20    905.85 o 
   7   7  14      659.65      750.21    249.13 o 
   9   7  14    22859.18    21300.11    847.23 o 
  11   7  14      292.16      260.16    390.75 o 
  13   7  14     9791.90    10238.34    885.36 o 
 -14   8  14     2687.08     2160.59    437.72 o 
 -12   8  14     8661.94     8934.56    701.86 o 
 -10   8  14    12295.58    11418.09   1222.97 o 
  -8   8  14     4080.62     3823.76    824.43 o 
  -6   8  14    18792.68    17988.65    660.84 o 
  -4   8  14    45597.43    43324.67   2198.48 o 
  -2   8  14     6083.17     5162.75    436.58 o 
   0   8  14     3705.41     3747.84    221.96 o 
   2   8  14     4083.23     4585.22    254.28 o 
   4   8  14    18927.16    20068.38    756.42 o 
   6   8  14     3877.01     4947.81    371.84 o 
   8   8  14      431.89      167.27    243.36 o 
  10   8  14    12698.47    11793.55    596.16 o 
  12   8  14     3112.50     3038.10    377.46 o 
 -15   9  14    21802.01    24352.01   1285.63 o 
 -13   9  14      374.90      375.77    360.80 o 
 -11   9  14    35048.96    33361.30   1617.00 o 
  -9   9  14      321.23      319.05    327.58 o 
  -7   9  14    29342.53    28236.86   1148.48 o 
  -5   9  14      196.97      212.79    340.60 o 
  -3   9  14    25801.07    21321.42   1060.82 o 
  -1   9  14        1.54      -77.66    125.44 o 
   1   9  14    42957.80    40741.54   1046.89 o 
   3   9  14      160.31      234.32    152.01 o 
   5   9  14    39969.13    37818.34   1246.17 o 
   7   9  14      200.70      313.45    236.91 o 
   9   9  14    30606.91    31656.53   1121.43 o 
  11   9  14      568.23      671.08    292.10 o 
 -12  10  14     3701.03     2945.74    459.25 o 
 -10  10  14    10023.95    11078.77    746.28 o 
  -8  10  14    11558.05    10963.59    488.77 o 
  -6  10  14     7054.43     7070.07    374.76 o 
  -4  10  14     1655.35     1513.70    303.52 o 
  -2  10  14     2318.20     1974.43    230.35 o 
   0  10  14      550.23      564.94    150.17 o 
   2  10  14      464.51      535.26    158.26 o 
   4  10  14     7220.81     7274.68    335.68 o 
   6  10  14     1870.49     2390.90    463.10 o 
   8  10  14     9997.81    10308.34    548.23 o 
  10  10  14     2353.51     2438.69    338.75 o 
  12  10  14      407.95      461.75    549.66 o 
 -13  11  14     2248.61     1787.30    441.61 o 
 -11  11  14    51946.54    52116.68   2373.01 o 
  -9  11  14      194.10      208.40    309.34 o 
  -7  11  14    28391.84    26666.61    910.39 o 
  -5  11  14     1790.68     1880.45    222.56 o 
  -3  11  14    73380.60    67551.91   2878.64 o 
  -1  11  14     4745.88     5117.83    367.51 o 
   1  11  14    34278.27    33275.98    886.14 o 
   3  11  14      527.05      512.24    163.93 o 
   5  11  14    38664.02    37741.95   1247.35 o 
   7  11  14     3721.95     3714.04    633.20 o 
   9  11  14    15317.23    14987.96    677.33 o 
  11  11  14       66.65      494.04    284.77 o 
 -14  12  14      213.55     -192.12    342.56 o 
 -12  12  14      310.18     -171.28    341.26 o 
 -10  12  14     1281.28      801.76    372.55 o 
  -8  12  14     2278.20     2002.28    364.11 o 
  -6  12  14     3432.19     3707.15    275.46 o 
  -4  12  14     3208.50     2940.52    368.05 o 
  -2  12  14       95.39      -87.91    162.72 o 
   0  12  14       55.95       85.82    145.40 o 
   2  12  14     1984.73     2000.08    201.23 o 
   4  12  14      547.25      537.24    315.54 o 
   6  12  14      374.51      -33.07    228.40 o 
   8  12  14      374.72      585.61    267.79 o 
  10  12  14     1982.98     1828.54    330.77 o 
 -11  13  14    29887.34    27171.09   1409.93 o 
  -9  13  14      610.92      973.65    326.94 o 
  -7  13  14    36615.95    33574.23   1595.20 o 
  -5  13  14      483.02      592.16    179.09 o 
  -3  13  14    73524.16    72518.68   3089.15 o 
  -1  13  14     1184.11     1075.09    182.94 o 
   1  13  14    62566.95    60397.97   1497.59 o 
   3  13  14      655.00      802.96    229.40 o 
   5  13  14    20985.74    22114.32    838.64 o 
   7  13  14      893.36      618.62    258.78 o 
   9  13  14    24939.98    26015.68   1346.46 o 
  11  13  14      979.09     1067.96    317.47 o 
 -12  14  14      475.21      675.36    377.08 o 
 -10  14  14       26.35     -231.19    321.06 o 
  -8  14  14       11.17       82.06    295.01 o 
  -6  14  14      991.72     1331.89    331.51 o 
  -4  14  14     5121.81     4890.34    469.10 o 
  -2  14  14     1301.53     1330.85    226.92 o 
   0  14  14       84.15       66.03    151.43 o 
   2  14  14       56.18     -154.70    198.87 o 
   4  14  14     3245.03     3845.17    382.06 o 
   6  14  14      851.98      443.71    248.81 o 
   8  14  14     3344.49     3019.63    351.90 o 
  10  14  14      195.39      145.48    288.50 o 
 -13  15  14     1288.85     1025.80    391.43 o 
 -11  15  14    22727.24    24521.55   1327.55 o 
  -9  15  14      148.45       41.68    329.53 o 
  -7  15  14    25213.11    24372.37   1250.33 o 
  -5  15  14       85.88       54.05    280.03 o 
  -3  15  14    44393.50    46131.93   2071.59 o 
  -1  15  14     1992.62     2295.99    212.07 o 
   1  15  14    48364.64    48794.08   1531.13 o 
   3  15  14      210.83      437.31    449.04 o 
   5  15  14    20626.81    19699.16    776.42 o 
   7  15  14      437.29      463.22    267.09 o 
   9  15  14    24014.85    23425.99   1808.89 o 
 -10  16  14     5720.71     6760.19    643.05 o 
  -8  16  14     6734.98     6980.42    619.66 o 
  -6  16  14     1104.97     1125.44    344.54 o 
  -4  16  14     4422.10     4325.16    471.67 o 
  -2  16  14       77.22     -134.12    196.05 o 
   0  16  14     1239.91     1433.35    859.72 o 
   2  16  14      789.42     1186.23    267.34 o 
   4  16  14      807.04      724.26    251.38 o 
   6  16  14      416.53      -31.79    241.18 o 
   8  16  14      257.78      473.63    316.18 o 
  -9  17  14      533.95      502.12    345.17 o 
  -7  17  14    22967.99    21556.68   1173.71 o 
  -5  17  14       16.77     -145.23    278.73 o 
  -1  17  14        2.51      -29.96    319.11 o 
   1  17  14    48215.45    42755.67   2166.17 o 
   3  17  14      682.75      420.09    348.43 o 
   5  17  14    23576.66    24646.95    915.06 o 
   7  17  14      455.42      350.13    580.60 o 
   9  17  14    16979.39    16322.48   1960.12 o 
  -8  18  14     5436.42     5468.78    577.24 o 
  -6  18  14     5530.80     5377.01    554.45 o 
  -2  18  14      242.66      343.21    354.93 o 
   0  18  14     4471.77     4747.95    363.70 o 
   2  18  14     6858.28     8365.48    475.00 o 
   4  18  14     5928.78     6321.88    432.48 o 
   6  18  14     1404.28     1748.65    316.45 o 
   8  18  14     3126.19     2978.17    376.07 o 
  -9  19  14     1340.15      991.93    405.76 o 
  -7  19  14     9899.39     9110.59    720.17 o 
  -1  19  14      853.06      755.49    404.45 o 
   1  19  14    30502.93    29525.19   1035.75 o 
   3  19  14      689.74      670.19    250.65 o 
   5  19  14    32863.16    34076.25   1187.30 o 
   7  19  14      158.95      -90.93    277.37 o 
  -8  20  14     4495.36     4697.00    573.93 o 
   0  20  14     6708.24     7371.71    460.32 o 
   2  20  14     4063.01     4195.50    369.05 o 
   4  20  14     8929.09     8506.79   1863.50 o 
   6  20  14     5444.75     5610.26    624.47 o 
   1  21  14    12111.89    12648.11    609.20 o 
   3  21  14      789.40     1221.99    280.59 o 
   5  21  14    20073.04    17658.33    758.84 o 
   0  22  14    10780.70    11044.33    758.01 o 
   2  22  14     5234.12     5844.32    426.47 o 
   4  22  14     7903.26     8435.40    512.45 o 
   1  23  14     4449.23     4384.29    521.82 o 
   3  23  14      144.53       -7.57    273.29 o 
   0  24  14     7806.69     9345.46    736.32 o 
   2  24  14     7356.56     7835.38    686.78 o 
 -15   1  15    17319.42    19185.69   1126.12 o 
 -13   1  15      255.32      224.42    231.21 o 
 -11   1  15    23584.09    25028.51    900.44 o 
  -9   1  15     2379.89     2559.12    275.81 o 
  -7   1  15    63134.17    64327.53   1957.80 o 
  -5   1  15      224.47       77.35    200.91 o 
  -3   1  15    41530.52    43391.96   1362.16 o 
  -1   1  15    20316.61    20400.25    588.23 o 
   1   1  15    30021.25    27909.58    934.45 o 
   3   1  15    12431.22    13345.47    568.87 o 
   5   1  15    52939.70    53578.84   1668.65 o 
   7   1  15     1144.32     1534.22    281.71 o 
   9   1  15    35226.56    35127.11   1217.82 o 
  11   1  15     2249.68     2488.72    570.58 o 
 -14   2  15     3589.93     4180.75    372.42 o 
 -12   2  15     3871.56     4598.30    355.60 o 
 -10   2  15      221.32      282.54    202.06 o 
  -8   2  15      564.63      345.51    193.97 o 
  -6   2  15      213.46      495.80    183.73 o 
  -4   2  15      140.39      114.33    161.05 o 
  -2   2  15     4547.79     5661.69    476.26 o 
   0   2  15      324.47      186.47    197.66 o 
   2   2  15      521.77      728.44    206.48 o 
   4   2  15      302.34      106.68    207.83 o 
   6   2  15     7835.26     8655.21    480.81 o 
   8   2  15       70.83      -39.88    219.18 o 
  10   2  15     2299.25     2099.62    329.30 o 
  12   2  15     2689.06     2186.05    363.94 o 
 -15   3  15    17801.74    19983.81   1153.54 o 
 -13   3  15     2011.49     2484.20    309.66 o 
 -11   3  15    20629.75    19512.15    950.43 o 
  -9   3  15     1035.91     1402.86    311.97 o 
  -7   3  15    43552.91    43559.29   1588.90 o 
  -5   3  15     5444.83     5614.21    330.09 o 
  -3   3  15    37255.83    39560.25   1485.10 o 
  -1   3  15     7833.07     7811.98    399.56 o 
   1   3  15    40625.32    38850.73   3112.40 o 
   3   3  15    13018.18    13191.71    572.72 o 
   5   3  15    40922.45    41463.39   1342.84 o 
   7   3  15      787.19     1079.17    264.28 o 
   9   3  15    39036.86    37573.52   1279.38 o 
  11   3  15     3957.12     4689.92    421.44 o 
 -14   4  15     2642.79     3093.68    567.67 o 
 -12   4  15     6106.63     6834.47    480.52 o 
 -10   4  15     2373.65     3047.35    461.17 o 
  -8   4  15     1142.89      794.95    334.77 o 
  -6   4  15     2490.72     2156.79    240.41 o 
  -4   4  15      115.63       10.88    166.01 o 
  -2   4  15    25122.32    23474.41   1144.97 o 
   0   4  15     1690.52     1991.63    189.13 o 
   2   4  15     2024.89     2524.58    268.61 o 
   4   4  15      487.09      528.20    329.87 o 
   6   4  15    15331.31    15133.19    649.90 o 
   8   4  15     1689.73     1339.65    288.75 o 
  10   4  15     9544.80    10514.83    571.67 o 
  12   4  15     6541.66     6876.55    496.37 o 
 -13   5  15     3311.43     3773.52    346.30 o 
 -11   5  15    22417.02    23102.85    850.16 o 
  -9   5  15      333.45      273.97    197.55 o 
  -7   5  15    37589.43    36932.02   1196.70 o 
  -5   5  15    11147.78    10908.50    471.17 o 
  -3   5  15    52650.36    50666.02   1562.43 o 
  -1   5  15     2892.00     3089.12    262.52 o 
   1   5  15    41691.43    39776.03   1260.32 o 
   3   5  15     1010.82     1210.12    236.46 o 
   5   5  15    11778.09    11627.87   1375.54 o 
   7   5  15      457.35      456.97    318.47 o 
   9   5  15    26987.24    29223.14   1059.62 o 
  11   5  15      791.97      842.84    395.98 o 
 -12   6  15     3923.11     4475.98    356.09 o 
 -10   6  15     9097.96     9299.87    674.86 o 
  -8   6  15     5101.32     5068.27    333.65 o 
  -6   6  15    10738.19    10285.75    463.91 o 
  -4   6  15     1927.38     1834.12    228.40 o 
  -2   6  15     8696.96     8855.49    591.15 o 
   0   6  15    10314.40    10650.63    391.93 o 
   2   6  15    20437.60    19952.61    739.14 o 
   4   6  15     2240.13     2201.64    279.98 o 
   6   6  15    24517.73    24796.21   1235.07 o 
   8   6  15     6024.39     6382.86    444.34 o 
  10   6  15    13584.38    13595.84    652.14 o 
  12   6  15     2594.15     3192.62    395.62 o 
 -13   7  15     2724.20     3662.66    506.77 o 
 -11   7  15    19039.77    17966.79    708.76 o 
  -9   7  15      229.97      109.22    194.60 o 
  -7   7  15    16885.77    16592.37    642.75 o 
  -5   7  15     9870.49     9052.32    702.33 o 
  -3   7  15    72285.76    68735.09   2931.48 o 
  -1   7  15     2686.36     3329.41    566.07 o 
   1   7  15    21596.53    21861.37    637.15 o 
   3   7  15     1373.83     1408.27    367.34 o 
   5   7  15     9830.33     9756.03    503.56 o 
   7   7  15      548.75      396.78    250.61 o 
   9   7  15    14103.96    14307.26    667.89 o 
  11   7  15      104.22     -162.29    277.11 o 
 -12   8  15     1591.35     1310.45    392.09 o 
 -10   8  15    28915.90    28236.85    981.37 o 
  -8   8  15     4601.45     4989.37    333.99 o 
  -6   8  15    14257.40    14636.80    583.53 o 
  -4   8  15     3901.94     4159.39    294.11 o 
  -2   8  15    13634.97    13619.90    780.50 o 
   0   8  15    14267.57    14073.82    463.85 o 
   2   8  15    31461.16    30797.46    841.43 o 
   4   8  15     4128.25     4267.11    339.05 o 
   6   8  15    30507.13    31283.49   1092.41 o 
   8   8  15     5582.61     6211.14    719.29 o 
  10   8  15     9598.55    10113.79    571.58 o 
 -11   9  15     3452.83     3307.22    470.97 o 
  -9   9  15      218.39     -166.42    189.77 o 
  -7   9  15    15930.83    16371.40    640.95 o 
  -5   9  15     2714.79     3115.84    271.92 o 
  -3   9  15    11567.47    11158.74    692.98 o 
  -1   9  15     6208.07     6424.16    984.24 o 
   1   9  15     8273.54     8828.65    359.91 o 
   3   9  15      183.83      -38.94    154.77 o 
   5   9  15     3408.93     3855.87    546.22 o 
   7   9  15      581.67      872.61    269.50 o 
   9   9  15    14204.23    15181.73    696.52 o 
  11   9  15       89.28      246.35    292.62 o 
 -12  10  15     1157.33      840.82    386.87 o 
 -10  10  15    31616.78    32441.49   1587.77 o 
  -8  10  15     2798.03     2859.69    281.10 o 
  -6  10  15    37787.10    37540.84   1214.52 o 
  -4  10  15    29649.70    26986.44    915.27 o 
  -2  10  15    26998.32    23388.42   1163.28 o 
   0  10  15     6368.09     6757.21    310.82 o 
   2  10  15    40276.47    40675.22   1114.20 o 
   4  10  15    27640.21    26039.46    749.74 o 
   6  10  15    19963.00    21189.45   1167.65 o 
   8  10  15     1238.26     1472.51    313.84 o 
  10  10  15     9684.41    10653.90    592.38 o 
 -11  11  15     1905.01     1694.77    409.04 o 
  -9  11  15      875.03      840.81    350.39 o 
  -7  11  15     3027.19     2809.76    460.87 o 
  -5  11  15       56.89      139.73    185.72 o 
  -3  11  15    17692.13    16624.97    902.70 o 
  -1  11  15     1768.38     1776.13    244.44 o 
   1  11  15     1576.55     1619.87    278.79 o 
   3  11  15       32.92      -73.95    162.64 o 
   5  11  15     2895.29     3015.32    329.78 o 
   7  11  15      162.84     -180.45    238.77 o 
   9  11  15      149.37       67.67    276.31 o 
 -10  12  15    31202.69    33405.21   1639.22 o 
  -8  12  15     2809.06     2506.53    408.42 o 
  -6  12  15    30037.13    28275.81    959.37 o 
  -4  12  15    13686.17    13550.57    904.65 o 
  -2  12  15    18284.23    17178.09    926.22 o 
   0  12  15     9593.27     9534.98    379.18 o 
   2  12  15    36510.31    35706.21   1043.31 o 
   4  12  15    20935.57    23048.45    857.76 o 
   6  12  15    20392.70    20203.90    808.99 o 
   8  12  15     4586.25     4610.61    668.08 o 
  10  12  15    16267.58    16181.37    744.69 o 
 -11  13  15      691.21      223.39    371.22 o 
  -9  13  15      192.11      475.41    344.51 o 
  -7  13  15     1070.75     1116.32    347.14 o 
  -5  13  15       85.20      -97.12    248.12 o 
  -3  13  15     2728.10     2202.34    370.64 o 
  -1  13  15      168.73       18.63    190.73 o 
   1  13  15      871.98     1057.31    372.21 o 
   3  13  15     3362.61     4194.37    357.28 o 
   5  13  15      390.62      172.80    364.05 o 
   7  13  15      211.66     -165.30    911.75 o 
   9  13  15     1723.66     1915.95    692.36 o 
 -10  14  15    23952.55    26545.25   1399.45 o 
  -8  14  15     2664.80     3082.30    454.01 o 
  -6  14  15    33470.40    32182.07   1559.38 o 
  -4  14  15     5548.82     5232.50    506.90 o 
  -2  14  15    32308.15    30856.41   1475.79 o 
   0  14  15    22048.97    21547.14    798.90 o 
   2  14  15    29324.67    29528.41   1453.52 o 
   4  14  15     8284.36     8723.21    495.90 o 
   6  14  15    17467.99    17086.41    729.67 o 
   8  14  15     2159.93     1929.28    334.12 o 
  -9  15  15      187.03     -175.84    320.41 o 
  -7  15  15      394.71      244.87    336.05 o 
  -5  15  15      677.96      532.09    334.10 o 
  -3  15  15     1501.18     1126.13    350.41 o 
  -1  15  15     1541.90     1744.24    405.77 o 
   1  15  15     3588.85     4118.27    347.80 o 
   3  15  15      766.41      607.16    249.82 o 
   5  15  15      180.70       42.22    245.69 o 
   7  15  15      181.98      267.63    269.30 o 
   9  15  15     1326.73     1124.58    322.41 o 
 -10  16  15    17788.54    17703.28   1070.75 o 
  -8  16  15     1120.29      631.75    359.51 o 
  -6  16  15    20311.06    21053.74   1143.45 o 
  -4  16  15     3036.30     3139.73    448.81 o 
   0  16  15    16026.95    15680.98    661.03 o 
   2  16  15    29226.41    30179.36   1059.69 o 
   4  16  15     5576.93     6634.47    439.03 o 
   6  16  15    23936.75    24816.57   2406.23 o 
   8  16  15     3825.55     3945.04    400.38 o 
  -9  17  15      957.87      530.80    380.35 o 
  -7  17  15     4882.38     4691.33    537.47 o 
  -5  17  15      556.87      399.88    324.98 o 
  -1  17  15       28.56      694.87    364.69 o 
   1  17  15     6228.86     7523.31    457.98 o 
   3  17  15       29.01     -213.47    238.22 o 
   5  17  15     5220.07     5913.85    858.03 o 
   7  17  15       27.76     -209.56    278.59 o 
  -8  18  15     2855.33     3195.00    506.12 o 
  -6  18  15    10020.59     9594.26    744.29 o 
   0  18  15    11551.37    10838.13    547.34 o 
   2  18  15    15250.32    15346.23    672.41 o 
   4  18  15     3240.19     3788.69    739.01 o 
   6  18  15    23233.85    22342.74   1222.24 o 
  -7  19  15    10369.24    11103.13    829.67 o 
  -1  19  15       60.71      437.63    381.63 o 
   1  19  15    10557.07    11002.19    563.60 o 
   3  19  15      937.49     1287.83    295.39 o 
   5  19  15     6742.95     7407.31    494.61 o 
  -8  20  15     1195.92     1142.37    443.53 o 
   0  20  15     1670.42     2673.67    506.73 o 
   2  20  15     9321.41     9666.05    710.68 o 
   4  20  15      949.85     1116.20    303.04 o 
  -1  21  15     3667.34     4448.54    608.42 o 
   1  21  15    10028.36    10521.97    623.38 o 
   3  21  15      104.92       78.22    263.88 o 
   0  22  15      214.92     -160.21    385.54 o 
   2  22  15     8436.28     8287.62    509.60 o 
  -1  23  15     2311.12     3090.00    596.64 o 
   1  23  15    11058.97    11661.26    616.37 o 
 -12   0  16      494.72      407.69    340.61 o 
 -10   0  16    43235.26    46642.00   2119.26 o 
  -8   0  16     1683.70     2013.26    361.49 o 
  -6   0  16    21399.52    20812.24   1072.61 o 
  -4   0  16    10232.29    10903.15    688.98 o 
  -2   0  16    47432.31    50358.22   2217.13 o 
   0   0  16      377.91      412.25    265.71 o 
   2   0  16    23966.30    26665.17   1320.92 o 
   4   0  16      247.13      148.49    316.51 o 
   6   0  16    49111.69    50853.27   2295.28 o 
   8   0  16      887.51     1174.92    431.80 o 
  10   0  16    26468.32    27443.90   1471.55 o 
 -13   1  16       48.56     -121.17    254.51 o 
 -11   1  16     2737.20     3088.48    329.27 o 
  -9   1  16       27.30        0.17    201.35 o 
  -7   1  16      130.22      232.04    194.87 o 
  -5   1  16      153.96      179.26    179.51 o 
  -3   1  16     1467.28     1199.29    213.92 o 
  -1   1  16      126.78     -238.36    238.36 o 
   1   1  16       28.34      -60.95    198.30 o 
   3   1  16      372.12      491.01    217.28 o 
   5   1  16      690.48      703.83    252.21 o 
   7   1  16     1402.38     1529.60    288.52 o 
   9   1  16      417.97     -200.73    267.90 o 
  11   1  16      663.46      720.82    591.03 o 
 -12   2  16       53.20     -220.89    290.13 o 
 -10   2  16    24085.11    24647.28    889.02 o 
  -8   2  16     9701.24    10588.73    500.73 o 
  -6   2  16    29206.97    30449.79   1028.08 o 
  -4   2  16     5187.94     5436.14    336.55 o 
  -2   2  16    69355.12    69114.01   2088.58 o 
   0   2  16     2865.76     2956.72    277.17 o 
   2   2  16    39408.33    39757.08   2275.56 o 
   4   2  16     1731.76     1772.24    375.17 o 
   6   2  16    32677.61    33795.89   1617.87 o 
   8   2  16     1996.42     1802.80    355.31 o 
  10   2  16    22754.26    23639.69   1623.46 o 
 -13   3  16      713.59     1166.21    275.81 o 
 -11   3  16     3213.62     3622.85    336.06 o 
  -9   3  16     4081.10     4483.63    552.11 o 
  -7   3  16     3193.24     3547.80    298.70 o 
  -5   3  16      238.80      173.72    180.22 o 
  -3   3  16     1117.75     1135.47    214.35 o 
  -1   3  16      563.93      554.23    279.39 o 
   1   3  16     3488.25     4545.28    331.40 o 
   3   3  16       98.01      -16.76    198.13 o 
   5   3  16     4717.24     5839.06    403.78 o 
   7   3  16     2680.76     2907.67    429.26 o 
   9   3  16      517.64      346.63    290.14 o 
  11   3  16     3158.89     3107.08    483.01 o 
 -14   4  16    22035.37    27165.08   1425.90 o 
 -12   4  16      527.87      363.41    247.54 o 
 -10   4  16    15492.75    15593.74    647.08 o 
  -8   4  16     1429.46     1250.45    332.50 o 
  -6   4  16    34695.92    33214.56   1860.23 o 
  -4   4  16     6009.47     6328.16    362.83 o 
  -2   4  16    44394.24    43165.54   1933.99 o 
   0   4  16      665.45      650.07    189.76 o 
   2   4  16    40643.98    39931.94   1288.15 o 
   4   4  16     2050.93     1984.31    279.80 o 
   6   4  16    14803.36    16128.21    690.23 o 
   8   4  16      814.12      796.19    287.37 o 
  10   4  16    23238.62    22740.66   1031.45 o 
 -13   5  16     1417.98     1145.00    382.32 o 
 -11   5  16     8835.81     9730.09    692.41 o 
  -9   5  16     4397.42     4885.65    345.54 o 
  -7   5  16    14113.30    13843.72    581.13 o 
  -5   5  16     1830.81     1794.75    245.23 o 
  -3   5  16     3575.26     3789.29    292.80 o 
  -1   5  16     1306.09     1501.28    311.98 o 
   1   5  16     6723.76     7302.73    332.79 o 
   3   5  16     8186.06     8453.67    458.54 o 
   5   5  16     6655.21     6374.54    490.01 o 
   7   5  16     3634.21     3655.75    362.47 o 
   9   5  16     6131.29     7307.67    654.81 o 
  11   5  16     7357.23     7663.47    632.05 o 
 -12   6  16      152.20      294.07    231.89 o 
 -10   6  16     8442.03     8059.95    451.34 o 
  -8   6  16     1098.08     1100.88    233.42 o 
  -6   6  16    28223.08    27950.40    958.86 o 
  -4   6  16      290.16      390.28    533.70 o 
  -2   6  16    29363.89    29326.01   1399.87 o 
   0   6  16      836.15      843.02    171.22 o 
   2   6  16    38959.19    39403.24   1229.97 o 
   4   6  16       69.63      252.51    242.91 o 
   6   6  16    11346.06    11296.32    566.21 o 
   8   6  16     2400.84     2576.11    340.82 o 
  10   6  16    15834.41    15321.03    895.56 o 
 -11   7  16    12593.67    12502.53    574.33 o 
  -9   7  16     5472.04     5809.67    373.81 o 
  -7   7  16    19350.65    19449.80    804.59 o 
  -5   7  16     7732.55     7930.46    415.90 o 
  -3   7  16     6482.53     6414.19    366.98 o 
  -1   7  16      783.75      936.54    290.47 o 
   1   7  16    12527.16    12298.25    463.27 o 
   3   7  16     4485.53     4699.58    390.24 o 
   5   7  16    21188.55    21495.83    825.09 o 
   7   7  16     4684.70     4722.96    393.79 o 
   9   7  16     7533.07     7595.25    509.24 o 
 -12   8  16       35.07      309.99    357.53 o 
 -10   8  16     7386.44     8230.04    688.75 o 
  -8   8  16     4107.70     4352.07    329.89 o 
  -6   8  16    12105.02    12019.10    894.73 o 
  -4   8  16     1292.49     1485.16    229.48 o 
  -2   8  16    25476.57    24269.74   1210.06 o 
   0   8  16       52.16      173.84    160.65 o 
   2   8  16    26825.92    26811.81    765.58 o 
   4   8  16    14529.35    14894.56    644.02 o 
   6   8  16     8876.30     9579.84    525.17 o 
   8   8  16      461.20     -180.35    514.50 o 
  10   8  16     3092.23     2405.88    364.85 o 
 -11   9  16    15755.07    15628.84    971.50 o 
  -9   9  16     7369.32     7718.18    437.44 o 
  -7   9  16    28373.74    28779.41    994.03 o 
  -5   9  16    11017.38    10244.59    480.83 o 
  -3   9  16    27814.25    25249.69   1254.00 o 
  -1   9  16     6726.75     7184.05    566.90 o 
   1   9  16    18809.25    18634.50    581.38 o 
   3   9  16    14490.87    14644.60    504.74 o 
   5   9  16    18121.20    20287.22    799.73 o 
   7   9  16     7069.29     7986.20    582.53 o 
   9   9  16    15073.16    16067.52    829.66 o 
 -10  10  16     4051.73     4336.64    519.85 o 
  -8  10  16     1678.00     1501.82    259.25 o 
  -6  10  16     5441.37     6146.56    374.45 o 
  -4  10  16     3368.16     3582.42    297.68 o 
  -2  10  16    13601.16    14036.70    829.33 o 
   0  10  16       62.48      -88.48    156.88 o 
   2  10  16    13931.54    13439.82    568.02 o 
   4  10  16      653.04      908.89    261.60 o 
   6  10  16     4137.93     4117.99    383.32 o 
   8  10  16      280.57      338.94    285.93 o 
 -11  11  16    15719.54    14489.50    946.06 o 
  -9  11  16    16392.86    14313.50    893.98 o 
  -7  11  16     8310.18     8446.65    508.96 o 
  -5  11  16    17492.30    18500.87    707.60 o 
  -3  11  16    18523.23    16978.62    945.10 o 
  -1  11  16    15914.32    15640.86    884.91 o 
   1  11  16    38449.46    37571.83   1004.49 o 
   3  11  16     2900.99     3008.41    450.11 o 
   5  11  16    34705.41    33376.57   1269.22 o 
   7  11  16    11220.13    11213.45    598.23 o 
   9  11  16    24952.31    24832.40   1312.11 o 
 -10  12  16      188.19      328.23    365.35 o 
  -8  12  16      112.47     -113.32    310.64 o 
  -6  12  16     1523.96     1762.74    250.27 o 
  -4  12  16       17.59     -179.65    179.65 o 
  -2  12  16      487.06      513.85    292.42 o 
   0  12  16      131.31      -24.43    238.68 o 
   2  12  16     4749.56     5230.08    382.23 o 
   4  12  16      261.10      256.52    253.79 o 
   6  12  16     1217.23     1824.93    319.57 o 
   8  12  16      563.19      898.38    698.16 o 
  -9  13  16    12113.62    14595.32    928.22 o 
  -7  13  16    11143.77    10905.38    773.04 o 
  -5  13  16    21434.18    22683.51    829.43 o 
  -3  13  16    22707.82    22336.46   1169.83 o 
  -1  13  16     7121.21     7323.54    583.85 o 
   1  13  16    32133.53    34345.95   1154.68 o 
   3  13  16     2437.54     3099.33    579.06 o 
   5  13  16    28800.03    30136.00   1085.27 o 
   7  13  16     9414.72    10411.90    590.89 o 
  -8  14  16      880.52     1492.74    399.24 o 
  -6  14  16       86.23      102.24    312.60 o 
  -4  14  16       60.61      266.16    242.91 o 
  -2  14  16     1044.97      500.84    322.39 o 
   0  14  16      105.69      298.92    328.23 o 
   2  14  16     1444.84     1621.55    291.27 o 
   4  14  16     1839.47     1582.61    295.96 o 
   6  14  16      161.25      232.17    280.21 o 
   8  14  16       20.95      289.58    300.30 o 
  -9  15  16     4304.75     4399.87    562.20 o 
  -7  15  16    14177.71    15082.14    936.20 o 
  -5  15  16    17709.55    17380.91   1013.43 o 
  -3  15  16    16229.98    17489.42   1012.03 o 
   1  15  16    31142.06    30867.61   1977.83 o 
   3  15  16     7972.29     8459.48    590.39 o 
   5  15  16    20931.91    19838.67   1084.43 o 
   7  15  16     6743.99     6988.26    590.97 o 
  -8  16  16      580.16      837.53    400.53 o 
  -6  16  16     5312.71     4893.44    541.40 o 
  -4  16  16       47.72     -287.20    287.20 o 
   0  16  16       10.96       93.78    369.90 o 
   2  16  16     3419.17     3808.13    367.53 o 
   4  16  16     3049.00     3503.40    366.85 o 
   6  16  16     1247.12     1458.01    328.81 o 
  -7  17  16    13973.92    14854.68    956.37 o 
  -5  17  16     8017.57     8531.24    695.95 o 
   1  17  16    13192.55    13677.22    841.94 o 
   3  17  16     2767.65     3227.39    365.89 o 
   5  17  16    13886.33    14612.73   1579.60 o 
  -8  18  16      535.28      855.76    426.58 o 
  -6  18  16     9769.38    10228.66    785.97 o 
   0  18  16       29.76     -328.22    359.48 o 
   2  18  16    11623.11    11761.98    604.97 o 
   4  18  16      735.23      751.70    282.37 o 
  -7  19  16     7639.15     7962.59    717.41 o 
   1  19  16     3040.85     3104.11    358.26 o 
   3  19  16     3717.32     3545.64    385.87 o 
   0  20  16      125.14      -73.59    393.35 o 
   2  20  16     6393.30     6622.39    475.28 o 
   1  21  16     2542.35     2656.24    565.38 o 
   0  22  16      405.23      791.28    458.48 o 
 -11   1  17     6894.32     8014.99    466.07 o 
  -9   1  17    25829.48    28022.56   1360.60 o 
  -7   1  17    23373.60    25388.84    963.06 o 
  -5   1  17    11160.99    11147.96    512.17 o 
  -3   1  17    30394.83    31915.04   1072.97 o 
  -1   1  17    13044.67    13558.26    571.19 o 
   1   1  17    11804.58    12645.90    567.65 o 
   3   1  17    31020.79    33700.85   1140.60 o 
   5   1  17    16046.03    17806.79    744.21 o 
   7   1  17    13673.85    14888.11    688.15 o 
   9   1  17     1674.74     1326.98    404.14 o 
 -12   2  17      116.05      271.42    258.24 o 
 -10   2  17     4603.62     4845.39    594.14 o 
  -8   2  17      122.33      -89.92    205.49 o 
  -6   2  17     1308.29     1558.99    525.93 o 
  -4   2  17       12.92      -36.40    184.89 o 
  -2   2  17     4301.36     5307.91    347.79 o 
   0   2  17      743.19      413.56    307.40 o 
   2   2  17      356.93       18.59    222.37 o 
   4   2  17      673.42      413.76    245.45 o 
   6   2  17     1250.18     1159.65    419.11 o 
   8   2  17      635.63      444.46    273.41 o 
  10   2  17     2460.47     2549.24    376.98 o 
 -11   3  17     5962.86     6548.10    435.05 o 
  -9   3  17    25922.93    25800.78    931.79 o 
  -7   3  17    12200.81    13104.13    572.47 o 
  -5   3  17    14948.88    15988.76    638.93 o 
  -3   3  17    18892.92    20908.37   1366.54 o 
  -1   3  17    15305.69    16332.29    922.06 o 
   1   3  17    24789.50    26030.61    917.26 o 
   3   3  17    15359.36    16141.73    712.07 o 
   5   3  17     9082.62     9868.30    532.24 o 
   7   3  17    12786.21    13326.82    649.49 o 
   9   3  17     8507.93     9878.11    578.99 o 
 -12   4  17        2.95     -319.11    322.36 o 
 -10   4  17    10071.45    11045.71    543.19 o 
  -8   4  17      715.88      675.06    234.12 o 
  -6   4  17     3526.04     4050.80    323.81 o 
  -4   4  17      167.16      -96.13    183.74 o 
  -2   4  17    18918.18    19272.92    727.58 o 
   0   4  17     3688.74     3752.31    441.03 o 
   2   4  17     2269.83     2546.35    299.68 o 
   4   4  17       90.43     -166.53    277.43 o 
   6   4  17     4147.53     4836.55    708.78 o 
   8   4  17      723.58      159.38    278.22 o 
 -11   5  17     3168.21     3629.00    538.05 o 
  -9   5  17     4350.62     5126.57    423.77 o 
  -7   5  17     3400.67     3267.83    302.26 o 
  -5   5  17    14364.71    14821.62    610.36 o 
  -3   5  17     8086.40     8546.19    699.25 o 
  -1   5  17    18922.53    18319.40    979.73 o 
   1   5  17    22680.41    23487.26    693.41 o 
   3   5  17    28903.06    30913.94   1070.77 o 
   5   5  17     8147.35     9487.23    526.16 o 
   7   5  17    11874.84    13903.08    666.34 o 
   9   5  17     9341.72     9929.96    576.72 o 
 -12   6  17      399.84     -326.93    326.93 o 
 -10   6  17    15289.91    16581.93   1129.59 o 
  -8   6  17      482.58      658.36    228.26 o 
  -6   6  17    21663.18    23173.99    842.09 o 
  -4   6  17       63.57      -75.66    189.59 o 
  -2   6  17    16174.30    16172.70    911.67 o 
   0   6  17      520.64       74.90    269.62 o 
   2   6  17     8789.26     9235.21    394.80 o 
   4   6  17     1113.22     1037.90    273.04 o 
   6   6  17     6244.23     6891.89    471.49 o 
   8   6  17      333.74      184.67    289.86 o 
 -11   7  17     3929.16     4444.05    501.60 o 
  -9   7  17     2575.86     2733.39    302.60 o 
  -7   7  17     1066.78     1344.31    258.98 o 
  -5   7  17     5686.66     6426.27    590.62 o 
  -3   7  17     9483.45     9768.65    581.36 o 
  -1   7  17    23421.31    22885.05   1169.96 o 
   1   7  17    17096.93    17616.63    567.28 o 
   3   7  17    14247.60    15006.34    522.32 o 
   5   7  17     1796.89     2459.41    324.47 o 
   7   7  17    18318.65    19126.44    803.18 o 
   9   7  17     4249.45     4914.88    443.08 o 
 -10   8  17    16367.78    17021.70    976.76 o 
  -8   8  17     2904.26     3160.20    319.75 o 
  -6   8  17    26794.16    29392.10   1015.69 o 
  -4   8  17     1088.94     1292.65    238.05 o 
  -2   8  17    16301.96    14647.90    858.84 o 
   0   8  17     1457.12     1362.55    338.03 o 
   2   8  17    20804.65    21172.66    654.24 o 
   4   8  17     1428.48     1382.67    220.01 o 
   6   8  17    20065.28    20422.45    822.88 o 
   8   8  17     1451.12     1785.56    330.65 o 
  -9   9  17     3612.00     3741.68    550.77 o 
  -7   9  17     1025.15      979.98    242.45 o 
  -5   9  17     4896.79     5212.87    353.02 o 
  -3   9  17     4595.98     5251.41    354.56 o 
  -1   9  17     5676.12     5737.48    525.79 o 
   1   9  17     5625.77     6071.66    321.83 o 
   3   9  17     5132.41     5658.17    328.25 o 
   5   9  17     6932.80     7734.65   1055.58 o 
   7   9  17     6407.63     6768.97    513.75 o 
 -10  10  17    19757.57    19405.56   1123.09 o 
  -8  10  17       74.28       35.98    222.30 o 
  -6  10  17    33845.58    34529.33   1160.93 o 
  -4  10  17      113.31      -21.39    195.37 o 
  -2  10  17    21615.21    21199.29   1120.80 o 
   0  10  17     2180.60     1826.40    360.85 o 
   2  10  17    28511.79    28835.00    824.07 o 
   4  10  17      152.80      155.57    259.85 o 
   6  10  17    28967.40    30668.56   1106.08 o 
   8  10  17       25.40     -275.14    275.14 o 
  -9  11  17      526.82      381.64    356.24 o 
  -7  11  17     1224.17     1441.90    307.41 o 
  -5  11  17      311.25        2.44    292.41 o 
  -3  11  17      607.75      147.19    309.35 o 
  -1  11  17     2578.40     2137.81    391.48 o 
   1  11  17      252.89      267.92    185.72 o 
   3  11  17     4572.10     5907.24    467.11 o 
   5  11  17      429.84      478.59    402.15 o 
   7  11  17     2455.84     2649.51    366.86 o 
  -8  12  17     3265.27     2684.41    457.28 o 
  -6  12  17    26302.66    27408.19   1916.60 o 
  -4  12  17      586.40      926.52    230.73 o 
  -2  12  17    23665.04    22655.73   1185.54 o 
   0  12  17     4036.04     3489.16    451.45 o 
   2  12  17    27457.21    27708.36    995.68 o 
   4  12  17     1134.43     1419.76    306.77 o 
   6  12  17    34622.89    34647.27   1890.97 o 
  -7  13  17      672.44      904.61    380.34 o 
  -5  13  17       10.10      164.11    219.25 o 
  -3  13  17        6.81     -287.85    287.85 o 
  -1  13  17      390.59     -197.33    295.02 o 
   1  13  17       16.20      346.73    251.45 o 
   3  13  17      463.51      481.62    282.27 o 
   5  13  17       86.01      331.21    282.46 o 
   7  13  17      128.47     -348.74    348.74 o 
  -8  14  17      110.14     -127.64    332.78 o 
  -6  14  17    28901.46    31113.58   1569.68 o 
  -4  14  17     2799.65     3207.44    311.47 o 
  -2  14  17    23515.38    23536.64   1237.67 o 
   2  14  17    32822.20    33591.38   1841.50 o 
   4  14  17       50.04     -204.80    263.04 o 
   6  14  17    21894.38    21767.59    891.23 o 
  -7  15  17       25.31       16.28    349.72 o 
  -5  15  17     2114.79     2112.95    431.84 o 
  -3  15  17       68.82     -187.56    316.50 o 
   1  15  17      139.81      -67.73    374.47 o 
   3  15  17       26.13        5.80    264.47 o 
   5  15  17      613.78      307.33    291.88 o 
  -6  16  17    18910.39    17984.57   1065.63 o 
  -4  16  17     2237.03     2502.48    463.76 o 
   2  16  17    14958.69    14878.29    681.61 o 
   4  16  17       58.30     -236.48    394.33 o 
  -7  17  17     2126.71     2918.00    500.88 o 
  -5  17  17     2462.99     2374.85    457.90 o 
   1  17  17     1227.16      954.15    444.18 o 
   3  17  17     3955.90     3829.76    398.02 o 
  -6  18  17    18557.95    19475.64   1150.34 o 
   2  18  17     9394.74     9390.24    547.70 o 
   1  19  17     3998.59     3619.99    583.03 o 
 -10   0  18    28116.68    31538.26   1568.89 o 
  -8   0  18     9941.26    10051.14    732.56 o 
  -6   0  18    20244.33    20622.11   1111.50 o 
  -4   0  18     2541.42     2788.52    409.06 o 
  -2   0  18    43589.87    44175.42   2016.26 o 
   2   0  18    27023.71    25874.53   1332.10 o 
   4   0  18     1335.44      925.51    407.07 o 
   6   0  18    31727.60    32294.45   1636.04 o 
   8   0  18     4322.00     4823.34    631.91 o 
  -9   1  18     2111.60     1769.70    538.33 o 
  -7   1  18      169.76      109.66    217.48 o 
  -5   1  18      388.43      387.32    219.98 o 
  -3   1  18      132.35     -163.69    201.38 o 
  -1   1  18     3865.07     4451.32    339.03 o 
   1   1  18       11.54      524.90    341.25 o 
   3   1  18       70.84      255.84    277.75 o 
   5   1  18      238.64     -100.33    250.76 o 
   7   1  18       22.97     -279.30    279.30 o 
 -10   2  18    22877.38    23356.67   2388.61 o 
  -8   2  18    10053.65    10920.96    544.63 o 
  -6   2  18    23385.84    24328.18    886.26 o 
  -4   2  18     5084.95     5629.68    383.09 o 
  -2   2  18    33308.68    33783.50   1318.77 o 
   0   2  18      347.46      400.52    306.74 o 
   2   2  18    32226.64    33671.43   1149.40 o 
   4   2  18     2752.25     3494.35    379.10 o 
   6   2  18    22303.90    22927.22   2284.27 o 
   8   2  18     3194.94     3737.45    681.03 o 
 -11   3  18       41.29     -341.90    341.90 o 
  -9   3  18     2274.29     2674.93    307.54 o 
  -7   3  18     1650.20     1723.01    276.33 o 
  -5   3  18     4935.71     5411.80    367.39 o 
  -3   3  18      709.43      626.95    228.11 o 
  -1   3  18     4353.22     5357.69    517.92 o 
   1   3  18      482.26      561.62    233.21 o 
   3   3  18     1924.46     2334.18    314.95 o 
   5   3  18     3340.44     3987.03    386.17 o 
   7   3  18      162.46      -62.69    286.41 o 
 -10   4  18    19059.23    19456.95    785.04 o 
  -8   4  18     3108.68     3306.51    327.30 o 
  -6   4  18    12901.77    14415.42    952.76 o 
  -4   4  18     4309.58     4712.80    342.67 o 
  -2   4  18    12717.63    14081.69    603.35 o 
   0   4  18      375.52      499.51    306.74 o 
   2   4  18    30526.24    31870.66   1102.49 o 
   4   4  18     5938.35     6111.58    617.99 o 
   6   4  18    19562.08    20655.07    836.75 o 
   8   4  18     2720.43     2582.75    386.59 o 
 -11   5  18      212.74       -5.21    361.44 o 
  -9   5  18     9157.61    10293.38    533.97 o 
  -7   5  18     2008.28     1915.75    276.88 o 
  -5   5  18    13960.82    15013.61    762.14 o 
  -3   5  18    10038.21     9277.35    944.74 o 
  -1   5  18    11494.80    12411.16    794.60 o 
   1   5  18     2587.83     2539.29    307.22 o 
   3   5  18     4277.64     4323.66    373.96 o 
   5   5  18     6529.44     7663.92    489.57 o 
   7   5  18      677.59      514.15    398.25 o 
 -10   6  18    10166.76     9881.53    732.54 o 
  -8   6  18     3045.83     3065.03    321.28 o 
  -6   6  18     8928.73     9181.34    494.31 o 
  -4   6  18     1219.24     1345.67    246.84 o 
  -2   6  18    20991.16    22115.46    902.52 o 
   0   6  18     2270.08     2484.93    397.33 o 
   2   6  18    29092.05    30894.99    878.61 o 
   4   6  18     1289.28     1830.42    359.19 o 
   6   6  18    12614.24    13327.61    654.38 o 
   8   6  18     3667.19     5174.61    461.76 o 
 -11   7  18      268.72     1236.72    386.84 o 
  -9   7  18     9716.16     9669.33    512.73 o 
  -7   7  18     9231.60     9396.91    497.72 o 
  -5   7  18    17314.60    17386.54    696.22 o 
  -3   7  18      235.83      207.84    295.02 o 
  -1   7  18    11400.00    11250.02    758.08 o 
   1   7  18     3391.88     2973.40    318.42 o 
   3   7  18    13645.35    13196.44    497.74 o 
   5   7  18     1038.56     1318.78    805.97 o 
   7   7  18     7036.73     7905.98    525.83 o 
 -10   8  18     6257.81     6209.16    600.07 o 
  -8   8  18      850.64      648.58    250.27 o 
  -6   8  18     6781.81     6891.17    491.62 o 
  -4   8  18      614.82      450.60    225.02 o 
  -2   8  18      642.52      847.30    347.78 o 
   0   8  18     7211.07     7513.10    614.47 o 
   2   8  18     9525.14    10135.71    429.60 o 
   4   8  18     1920.13     1773.83    246.28 o 
   6   8  18    10752.85    11926.07   1026.21 o 
  -9   9  18    11937.92    11045.02    761.32 o 
  -7   9  18     1349.97     1275.51    381.01 o 
  -5   9  18    19801.68    20743.17   1073.92 o 
  -3   9  18     9208.74     9317.14    480.94 o 
  -1   9  18    17793.84    17856.73   1011.50 o 
   1   9  18     1539.25     1368.23    283.11 o 
   3   9  18    13811.63    14636.45    533.03 o 
   5   9  18     4805.26     4760.79    413.34 o 
   7   9  18    15612.21    16272.68   1028.85 o 
  -8  10  18     1894.87     2370.03    309.76 o 
  -6  10  18     1442.46     1702.52    275.88 o 
  -4  10  18       46.33       41.11    212.78 o 
  -2  10  18     1362.88     1010.83    337.38 o 
   0  10  18     1311.91      885.77    354.96 o 
   2  10  18     2651.54     2909.70    526.61 o 
   4  10  18     1164.23      802.80    575.75 o 
   6  10  18     7827.07     9230.68    960.49 o 
  -7  11  18     6291.57     6190.68    411.82 o 
  -5  11  18    16141.51    16236.23    673.98 o 
  -3  11  18     1520.35     1562.03    303.84 o 
  -1  11  18    23975.96    24561.09   1276.86 o 
   1  11  18      810.54      740.88    257.30 o 
   3  11  18    11767.47    12509.06    619.31 o 
   5  11  18     2971.45     3023.24    365.88 o 
  -6  12  18      689.74      416.70    234.48 o 
  -4  12  18       20.19     -288.03    429.82 o 
  -2  12  18       59.27      295.01    332.13 o 
   0  12  18       13.07      -67.08    304.78 o 
   2  12  18     1423.65     1421.22    306.89 o 
   4  12  18      128.65       14.64    459.78 o 
   6  12  18     1696.22     1787.87    487.19 o 
  -7  13  18     3260.43     2578.87    489.20 o 
  -5  13  18    20088.25    20729.55    802.23 o 
  -3  13  18     2297.58     2191.36    671.54 o 
  -1  13  18    26721.68    25289.12   1307.10 o 
   1  13  18      878.67     1090.90    437.01 o 
   3  13  18    19349.80    19562.14    809.64 o 
   5  13  18     1863.99     2531.61    370.86 o 
  -6  14  18       23.30      -98.99    364.69 o 
  -4  14  18      171.67     -223.44    223.44 o 
  -2  14  18       23.37      312.59    356.88 o 
   2  14  18      619.44      578.04    311.96 o 
   4  14  18      279.37      230.91    293.74 o 
  -5  15  18    14842.01    16122.17   1020.96 o 
  -3  15  18     1719.54     1948.28    288.70 o 
   1  15  18     3784.47     5323.42    654.03 o 
   3  15  18    12766.92    14811.58   1238.85 o 
  -4  16  18      241.44       69.03    381.63 o 
   2  16  18     1721.85     1247.93    500.21 o 
  -7   1  19      253.97       19.08    402.80 o 
  -5   1  19    28503.82    29181.41   2690.99 o 
  -3   1  19      552.50      613.78    244.25 o 
  -1   1  19    24504.34    26962.41   1279.22 o 
   1   1  19     1079.41     1335.80    385.57 o 
   3   1  19    30625.63    31761.06   1125.58 o 
   5   1  19     6747.27     7616.89    507.95 o 
   7   1  19    21582.71    24689.44    981.15 o 
  -8   2  19      148.22      -52.07    238.07 o 
  -6   2  19      128.66      -44.61    235.74 o 
  -4   2  19     2260.61     2327.41    299.22 o 
  -2   2  19     8159.69     9050.39    497.65 o 
   0   2  19     1117.84      890.32    358.21 o 
   2   2  19     2059.76     2869.72    347.79 o 
   4   2  19       24.75     -263.09    263.09 o 
   6   2  19      734.18     1049.44    906.25 o 
  -7   3  19      415.89      415.94    242.16 o 
  -5   3  19    26160.94    28859.54   1024.11 o 
  -3   3  19       31.60     -113.03    286.55 o 
  -1   3  19    24401.66    26056.01    940.89 o 
   1   3  19      373.62      273.53    327.58 o 
   3   3  19    23449.06    25499.18    954.26 o 
   5   3  19     2287.91     2385.81    360.30 o 
   7   3  19    16276.43    17100.00   1099.31 o 
  -8   4  19     1504.20     1721.59    296.35 o 
  -6   4  19      482.20      495.58    237.92 o 
  -4   4  19     7748.56     8423.30    474.28 o 
  -2   4  19     8727.20     9528.54    498.82 o 
   0   4  19     1922.39     2510.25    433.79 o 
   2   4  19     5515.24     6178.96    770.58 o 
   4   4  19      760.73      652.51    493.34 o 
   6   4  19     3679.91     5353.16    521.79 o 
  -7   5  19      152.23      -70.20    339.30 o 
  -5   5  19    20472.83    21244.13    813.09 o 
  -3   5  19       16.53       35.91    228.17 o 
  -1   5  19     8901.52     8881.90    690.79 o 
   1   5  19     1287.08     1554.66    396.64 o 
   3   5  19    15399.59    15522.35    647.63 o 
   5   5  19      290.61      -37.71    392.05 o 
  -8   6  19     3200.71     3079.13    461.84 o 
  -6   6  19     6877.95     7754.58    457.60 o 
  -4   6  19     9941.17    10061.43    507.75 o 
  -2   6  19     5967.89     6606.50   1173.10 o 
   0   6  19     4002.49     4552.27    513.34 o 
   2   6  19     9893.04    10602.16    563.17 o 
   4   6  19     3081.11     3425.80    298.12 o 
   6   6  19     4464.63     5292.76    452.48 o 
  -7   7  19       23.32     -240.68    240.68 o 
  -5   7  19     7571.19     7990.92    459.07 o 
  -3   7  19     1838.86     1887.43    283.52 o 
  -1   7  19     7840.26     9581.62    718.10 o 
   1   7  19      576.50      476.08    334.75 o 
   3   7  19     3723.94     3412.04    298.81 o 
   5   7  19       16.22     -119.54    214.37 o 
  -8   8  19     2316.52     3052.87    463.76 o 
  -6   8  19    11004.80    11532.78    561.99 o 
  -4   8  19     3370.05     3430.92    336.71 o 
  -2   8  19    19222.78    19503.75    764.83 o 
   0   8  19     4206.63     4312.59    508.78 o 
   2   8  19     8974.71     9108.22   1216.70 o 
   4   8  19     7969.75     8469.00    419.47 o 
   6   8  19     7854.71     9869.37    809.96 o 
  -7   9  19      545.53       76.20    326.28 o 
  -5   9  19     3655.73     4253.38    361.54 o 
  -3   9  19      744.00      301.76    288.84 o 
  -1   9  19     5068.37     5040.58    540.74 o 
   1   9  19       73.41     -102.24    311.94 o 
   3   9  19     1212.63      935.79    235.29 o 
   5   9  19       12.58      206.76    290.25 o 
  -8  10  19     4784.86     5871.00    566.77 o 
  -6  10  19    15730.04    16480.04    702.12 o 
  -4  10  19     1314.66     1118.48    261.95 o 
  -2  10  19     5545.25     5941.79    577.24 o 
   0  10  19    11538.57    12203.17    825.19 o 
   2  10  19    10703.15    10844.21   1079.97 o 
   4  10  19    11407.18    11453.54    609.61 o 
  -7  11  19      118.52      -14.33    326.92 o 
  -5  11  19     1250.23     1312.50    321.74 o 
  -3  11  19       36.53       52.59    228.31 o 
  -1  11  19      366.74      782.81    362.75 o 
   1  11  19      248.10      457.18    360.14 o 
   3  11  19     2501.52     2902.81    367.23 o 
  -6  12  19    12928.96    13711.13    855.23 o 
  -4  12  19     2109.61     2485.43    364.75 o 
  -2  12  19    16719.83    16001.39    972.21 o 
   0  12  19    12584.25    12857.78    860.44 o 
   2  12  19     7948.57    10109.93    839.29 o 
   4  12  19     3689.62     4932.88   1107.08 o 
  -5  13  19     1359.55     1143.69    370.59 o 
  -3  13  19      212.98      450.05    495.27 o 
  -1  13  19       46.89     -326.92    326.92 o 
   3  13  19      160.39      -33.19    693.25 o 
  -4  14  19     4304.91     4764.65    532.88 o 
   2  14  19    11177.56    10271.92    872.07 o 
  -4   0  20    23130.05    24779.87   1304.10 o 
  -2   0  20     9835.33     9886.68    731.89 o 
   0   0  20    13038.88    13500.54    883.96 o 
   4   0  20    20206.88    21748.92   1264.00 o 
  -5   1  20      200.87      339.78    249.31 o 
  -3   1  20       80.64     -132.22    229.18 o 
  -1   1  20       41.90       46.14    238.49 o 
   1   1  20      370.81      667.54    372.52 o 
   3   1  20       82.54      295.86    448.71 o 
   5   1  20     1630.55     1693.14    366.69 o 
  -4   2  20    23941.83    25976.46   1899.18 o 
  -2   2  20     4721.96     5285.19    808.15 o 
   0   2  20    15410.95    17334.43    729.34 o 
   2   2  20     5575.69     6282.53    624.80 o 
   4   2  20     7579.79     9218.76    569.25 o 
  -5   3  20      498.13      441.02    258.51 o 
  -3   3  20      527.24      299.75    241.52 o 
  -1   3  20     4561.42     4885.12    388.47 o 
   1   3  20      598.38     1045.93    387.50 o 
   3   3  20     7768.96     8549.24    733.72 o 
   5   3  20       73.26     -176.32    298.95 o 
  -4   4  20    17633.02    18954.54    770.73 o 
  -2   4  20     4027.49     4691.28    385.09 o 
   0   4  20    12274.30    12036.94    822.63 o 
   2   4  20     6435.08     7985.43    687.39 o 
   4   4  20     8404.14     8338.54    536.84 o 
  -5   5  20     2755.41     2678.44    448.79 o 
  -3   5  20      346.40      340.33    251.68 o 
  -1   5  20     6915.29     6923.73    446.13 o 
   1   5  20     1127.45     1111.11    393.38 o 
   3   5  20    15130.50    15320.60    575.36 o 
  -4   6  20     6562.67     7162.79    453.78 o 
  -2   6  20      881.99     1248.50    476.09 o 
   0   6  20     6240.90     6817.75    633.95 o 
   2   6  20     5489.39     5749.53    588.96 o 
   4   6  20     2674.43     2922.71    407.63 o 
  -3   7  20       13.70      226.44    282.31 o 
  -1   7  20    12651.09    13585.56    874.79 o 
   1   7  20      214.20       67.08    349.72 o 
   3   7  20    13676.87    14158.19    680.09 o 
  -2   8  20     4410.50     4110.94    795.75 o 
   0   8  20     4807.90     4753.78    552.45 o 
   2   8  20      990.09      337.37    369.93 o 
   4   8  20     2364.77     1948.19    506.75 o 
  -3   9  20       12.68     -169.32    330.83 o 
  -1   9  20    14034.61    15014.28    948.54 o 
   1   9  20      360.47       36.47    360.14 o 
   3   9  20    13396.57    12182.29    946.53 o 
  -2  10  20      533.70      528.83    371.87 o 
   0  10  20     1362.36     1317.59    414.23 o 
  -1  11  20    21204.79    21318.16   1207.32 o 
                                                 
